# Supplementary material for: Unusual light-driven amplification through unexpected regioselective photogeneration of five-membered azaheterocyclic AIEgen
Source: Chem Sci. 2020 Oct 19;12(2):709–17. doi: 10.1039/d0sc04725b (PMC8179000; doi:10.1039/d0sc04725b)
Supplement: SC-012-D0SC04725B-s002 [file SC-012-D0SC04725B-s002.cif]

# Electronic Supplementary Material (ESI) for Chemical Science.
# This journal is © The Royal Society of Chemistry 2020

####################################################################### 
# 
# This file contains crystal structure data downloaded from the 
# Cambridge Structural Database (CSD) hosted by the Cambridge 
# Crystallographic Data Centre (CCDC).
# 
# Full information about CCDC data access policies and citation 
# guidelines are available at http://www.ccdc.cam.ac.uk/access/V1 
# 
# Audit and citation data items may have been added by the CCDC. 
# Please retain this information to preserve the provenance of 
# this file and to allow appropriate attribution of the data. 
# 
#######################################################################

data_20180116a2_1
_database_code_depnum_ccdc_archive 'CCDC 2008533'
loop_
_audit_author_name
_audit_author_address
'Qiyao Li'
;the Hong Kong University of Science and Techonoly
China
;
_audit_update_record             
;
2020-06-08 deposited with the CCDC.	2020-10-19 downloaded from the CCDC.
;
_audit_creation_date             2018-01-16
_audit_creation_method           
;
Olex2 1.2-alpha
(compiled 2017.12.08 svn.r3473 for OlexSys, GUI svn.r5433)
;
_shelxl_version_number           2013-2
_chemical_name_common            ?
_chemical_name_systematic        
;
 ?
;
_chemical_formula_moiety         'C32 H24 N, B F4'
_chemical_formula_sum            'C32 H24 B F4 N'
_chemical_formula_weight         509.33
_chemical_melting_point          ?
_chemical_oxdiff_formula         'C H O N B F'
loop_
_atom_type_symbol
_atom_type_description
_atom_type_scat_dispersion_real
_atom_type_scat_dispersion_imag
_atom_type_scat_source
C C 0.0181 0.0091 'International Tables Vol C Tables 4.2.6.8 and 6.1.1.4'
H H 0.0000 0.0000 'International Tables Vol C Tables 4.2.6.8 and 6.1.1.4'
B B 0.0090 0.0039 'International Tables Vol C Tables 4.2.6.8 and 6.1.1.4'
F F 0.0727 0.0534 'International Tables Vol C Tables 4.2.6.8 and 6.1.1.4'
N N 0.0311 0.0180 'International Tables Vol C Tables 4.2.6.8 and 6.1.1.4'

_shelx_space_group_comment       
;
The symmetry employed for this shelxl refinement is uniquely defined
by the following loop, which should always be used as a source of
symmetry information in preference to the above space-group names.
They are only intended as comments.
;
_space_group_crystal_system      monoclinic
_space_group_IT_number           14
_space_group_name_H-M_alt        'P 1 21/c 1'
_space_group_name_Hall           '-P 2ybc'
loop_
_space_group_symop_operation_xyz
'x, y, z'
'-x, y+1/2, -z+1/2'
'-x, -y, -z'
'x, -y-1/2, z-1/2'

_cell_length_a                   12.5860(2)
_cell_length_b                   15.1416(2)
_cell_length_c                   13.4977(2)
_cell_angle_alpha                90
_cell_angle_beta                 97.2530(10)
_cell_angle_gamma                90
_cell_volume                     2551.70(7)
_cell_formula_units_Z            4
_cell_measurement_reflns_used    5556
_cell_measurement_temperature    199.99(10)
_cell_measurement_theta_max      73.2820
_cell_measurement_theta_min      2.9390
_shelx_estimated_absorpt_T_max   ?
_shelx_estimated_absorpt_T_min   ?
_exptl_absorpt_coefficient_mu    0.799
_exptl_absorpt_correction_T_max  1.00000
_exptl_absorpt_correction_T_min  0.77811
_exptl_absorpt_correction_type   multi-scan
_exptl_absorpt_process_details   
;
CrysAlisPro 1.171.39.27b (Rigaku Oxford Diffraction, 2015)
Empirical absorption correction using spherical harmonics,
 implemented in SCALE3 ABSPACK scaling algorithm.
;
_exptl_crystal_colour            yellow
_exptl_crystal_colour_primary    yellow
_exptl_crystal_density_diffrn    1.326
_exptl_crystal_density_meas      ?
_exptl_crystal_density_method    ?
_exptl_crystal_description       block
_exptl_crystal_F_000             1056
_exptl_crystal_preparation       ?
_exptl_crystal_size_max          ?
_exptl_crystal_size_mid          ?
_exptl_crystal_size_min          ?
_exptl_special_details           
;
 ?
;
_exptl_transmission_factor_max   ?
_exptl_transmission_factor_min   ?
_diffrn_reflns_av_R_equivalents  0.0260
_diffrn_reflns_av_unetI/netI     0.0314
_diffrn_reflns_Laue_measured_fraction_full 0.931
_diffrn_reflns_Laue_measured_fraction_max 0.993
_diffrn_reflns_limit_h_max       8
_diffrn_reflns_limit_h_min       -14
_diffrn_reflns_limit_k_max       13
_diffrn_reflns_limit_k_min       -17
_diffrn_reflns_limit_l_max       15
_diffrn_reflns_limit_l_min       -15
_diffrn_reflns_number            10212
_diffrn_reflns_point_group_measured_fraction_full 0.931
_diffrn_reflns_point_group_measured_fraction_max 0.993
_diffrn_reflns_theta_full        67.684
_diffrn_reflns_theta_max         64.999
_diffrn_reflns_theta_min         3.540
_diffrn_ambient_environment      N~2~
_diffrn_ambient_temperature      199.99(10)
_diffrn_detector                 'CCD plate'
_diffrn_detector_area_resol_mean ?
_diffrn_measured_fraction_theta_full 0.931
_diffrn_measured_fraction_theta_max 0.993
_diffrn_measurement_details      
;
List of Runs (angles in degrees, time in seconds):
  # Type    Start    End  Width  t~exp~   \w     \q     \k     \f   Frames
#--------------------------------------------------------------------------
  1  \w    -10.00  38.00   0.50    0.50    --    0.00  57.00-150.00   96
  2  \w     10.00  35.00   0.50    0.50    --    0.00 -77.00 150.00   50
  3  \w     57.00  86.00   0.50    0.50    --    0.00  57.00-150.00   58
  4  \w    -78.00  -4.00   0.50    0.50    --    0.00 -77.00 150.00  148
  5  \w     15.00 118.00   0.50    2.00    --   98.20 -82.00  90.00  206
  6  \w     18.00 115.00   0.50    2.00    --   98.20 -61.00-180.00  194
  7  \w     73.00 175.00   0.50    2.00    --   98.20  45.00  30.00  204
  8  \w     82.00 188.00   0.50    2.00    --   98.20  45.00 -60.00  212
  9  \w     27.00 115.00   0.50    2.00    --   98.20 -82.00 170.96  176
;
_diffrn_measurement_device       'four-circle diffractometer'
_diffrn_measurement_device_type  'XtaLAB AFC12 (RINC): Kappa single'
_diffrn_measurement_method       '\w scans'
_diffrn_orient_matrix_type       
'CrysAlisPro convention (1999,Acta A55,543-557)'
_diffrn_orient_matrix_UB_11      0.0172213000
_diffrn_orient_matrix_UB_12      0.1003986000
_diffrn_orient_matrix_UB_13      0.0112805000
_diffrn_orient_matrix_UB_21      -0.0686772000
_diffrn_orient_matrix_UB_22      0.0148607000
_diffrn_orient_matrix_UB_23      -0.1014457000
_diffrn_orient_matrix_UB_31      -0.1010391000
_diffrn_orient_matrix_UB_32      0.0070433000
_diffrn_orient_matrix_UB_33      0.0531397000
_diffrn_radiation_monochromator  graphite
_diffrn_radiation_probe          x-ray
_diffrn_radiation_type           CuK\a
_diffrn_radiation_wavelength     1.54184
_diffrn_source                   'fine-focus sealed X-ray tube'
_diffrn_source_type              'Enhance (Cu) X-ray Source'
_reflns_Friedel_coverage         0.000
_reflns_Friedel_fraction_full    .
_reflns_Friedel_fraction_max     .
_reflns_number_gt                3689
_reflns_number_total             4303
_reflns_odcompleteness_completeness 98.76
_reflns_odcompleteness_iscentric 1
_reflns_odcompleteness_theta     66.97
_reflns_special_details          
;
 Reflections were merged by SHELXL according to the crystal
 class for the calculation of statistics and refinement.
 
 _reflns_Friedel_fraction is defined as the number of unique
 Friedel pairs measured divided by the number that would be
 possible theoretically, ignoring centric projections and
 systematic absences.
;
_reflns_threshold_expression     'I > 2\s(I)'
_computing_cell_refinement       'CrysAlisPro 1.171.39.27b (Rigaku OD, 2015)'
_computing_data_collection       'CrysAlisPro 1.171.39.27b (Rigaku OD, 2015)'
_computing_data_reduction        'CrysAlisPro 1.171.39.27b (Rigaku OD, 2015)'
_computing_molecular_graphics    'Olex2 (Dolomanov et al., 2009)'
_computing_publication_material  'Olex2 (Dolomanov et al., 2009)'
_computing_structure_refinement  'ShelXL (Sheldrick, 2015)'
_computing_structure_solution    'olex2.solve (Bourhis et al., 2015)'
_refine_diff_density_max         0.252
_refine_diff_density_min         -0.357
_refine_diff_density_rms         0.040
_refine_ls_extinction_coef       .
_refine_ls_extinction_method     none
_refine_ls_goodness_of_fit_ref   1.026
_refine_ls_hydrogen_treatment    constr
_refine_ls_matrix_type           full
_refine_ls_number_parameters     344
_refine_ls_number_reflns         4303
_refine_ls_number_restraints     0
_refine_ls_R_factor_all          0.0515
_refine_ls_R_factor_gt           0.0416
_refine_ls_restrained_S_all      1.026
_refine_ls_shift/su_max          0.000
_refine_ls_shift/su_mean         0.000
_refine_ls_structure_factor_coef Fsqd
_refine_ls_weighting_details     
;
 w=1/[\s^2^(Fo^2^)+(0.0524P)^2^+0.8650P]
 where P=(Fo^2^+2Fc^2^)/3
;
_refine_ls_weighting_scheme      calc
_refine_ls_wR_factor_gt          0.1063
_refine_ls_wR_factor_ref         0.1105
_refine_special_details          
;
 ?
;
_olex2_refinement_description    
;
1. Fixed Uiso
 At 1.2 times of:
  All C(H) groups
 At 1.5 times of:
  All C(H,H,H) groups
2.a Aromatic/amide H refined with riding coordinates:
 C7(H7), C10(H10), C13(H13), C14(H14), C15(H15), C16(H16), C17(H17), C18(H18),
 C19(H19), C20(H20), C21(H21), C22(H22), C23(H23), C24(H24), C25(H25), C26(H26),
  C27(H27), C28(H28), C29(H29), C31(H31), C32(H32)
2.b Idealised Me refined as rotating group:
 C30(H30A,H30B,H30C)
;
_atom_sites_solution_hydrogens   geom
_atom_sites_solution_primary     iterative
_atom_sites_solution_secondary   ?
loop_
_atom_site_label
_atom_site_type_symbol
_atom_site_fract_x
_atom_site_fract_y
_atom_site_fract_z
_atom_site_U_iso_or_equiv
_atom_site_adp_type
_atom_site_occupancy
_atom_site_site_symmetry_order
_atom_site_calc_flag
_atom_site_refinement_flags_posn
_atom_site_refinement_flags_adp
_atom_site_refinement_flags_occupancy
_atom_site_disorder_assembly
_atom_site_disorder_group
N1 N 0.34399(9) 0.68283(8) 0.54035(9) 0.0290(3) Uani 1 1 d . . . . .
C1 C 0.49073(12) 0.77383(10) 0.50064(11) 0.0302(3) Uani 1 1 d . . . . .
C2 C 0.26944(12) 0.74635(10) 0.49547(11) 0.0306(3) Uani 1 1 d . . . . .
C3 C 0.30460(12) 0.82303(10) 0.46039(11) 0.0316(3) Uani 1 1 d . . . . .
C4 C 0.41712(12) 0.83809(10) 0.45902(11) 0.0315(3) Uani 1 1 d . . . . .
C5 C 0.22401(12) 0.88970(10) 0.41722(12) 0.0345(4) Uani 1 1 d . . . . .
C6 C 0.45304(11) 0.69880(10) 0.55211(11) 0.0288(3) Uani 1 1 d . . . . .
C7 C 0.30370(12) 0.60495(10) 0.57196(12) 0.0339(3) Uani 1 1 d . . . . .
H7 H 0.2301 0.5958 0.5614 0.041 Uiso 1 1 calc R . . . .
C8 C 0.15350(12) 0.72524(10) 0.49247(12) 0.0335(3) Uani 1 1 d . . . . .
C9 C 0.51899(12) 0.63812(10) 0.61276(11) 0.0319(3) Uani 1 1 d . . . . .
C10 C 0.59922(13) 0.78347(11) 0.48576(12) 0.0363(4) Uani 1 1 d . . . . .
H10 H 0.6482 0.7396 0.5080 0.044 Uiso 1 1 calc R . . . .
C11 C 0.63207(12) 0.65581(10) 0.65621(12) 0.0338(3) Uani 1 1 d . . . . .
C12 C 0.36711(13) 0.54088(10) 0.61794(12) 0.0371(4) Uani 1 1 d . . . . .
C13 C 0.47548(13) 0.56028(10) 0.64141(12) 0.0374(4) Uani 1 1 d . . . . .
H13 H 0.5198 0.5194 0.6776 0.045 Uiso 1 1 calc R . . . .
C14 C 0.09677(14) 0.75783(12) 0.56596(13) 0.0421(4) Uani 1 1 d . . . . .
H14 H 0.1311 0.7927 0.6170 0.051 Uiso 1 1 calc R . . . .
C15 C 0.45476(13) 0.91328(11) 0.41291(12) 0.0381(4) Uani 1 1 d . . . . .
H15 H 0.4067 0.9569 0.3878 0.046 Uiso 1 1 calc R . . . .
C16 C 0.66021(13) 0.73434(11) 0.70645(12) 0.0381(4) Uani 1 1 d . . . . .
H16 H 0.6102 0.7795 0.7071 0.046 Uiso 1 1 calc R . . . .
C17 C 0.56144(14) 0.92293(11) 0.40463(12) 0.0423(4) Uani 1 1 d . . . . .
H17 H 0.5859 0.9737 0.3760 0.051 Uiso 1 1 calc R . . . .
C18 C 0.76254(14) 0.74510(12) 0.75526(13) 0.0447(4) Uani 1 1 d . . . . .
H18 H 0.7815 0.7981 0.7875 0.054 Uiso 1 1 calc R . . . .
C19 C 0.63307(14) 0.85643(12) 0.43918(12) 0.0416(4) Uani 1 1 d . . . . .
H19 H 0.7049 0.8618 0.4304 0.050 Uiso 1 1 calc R . . . .
C20 C 0.17925(14) 0.88412(12) 0.31766(13) 0.0436(4) Uani 1 1 d . . . . .
H20 H 0.2008 0.8397 0.2771 0.052 Uiso 1 1 calc R . . . .
C21 C 0.70781(13) 0.58899(11) 0.65710(14) 0.0428(4) Uani 1 1 d . . . . .
H21 H 0.6900 0.5364 0.6235 0.051 Uiso 1 1 calc R . . . .
C22 C 0.10134(14) 0.67345(12) 0.41601(13) 0.0445(4) Uani 1 1 d . . . . .
H22 H 0.1385 0.6523 0.3656 0.053 Uiso 1 1 calc R . . . .
C23 C 0.19178(14) 0.95697(11) 0.47670(14) 0.0447(4) Uani 1 1 d . . . . .
H23 H 0.2213 0.9613 0.5433 0.054 Uiso 1 1 calc R . . . .
C24 C 0.83725(14) 0.67807(13) 0.75681(14) 0.0473(4) Uani 1 1 d . . . . .
H24 H 0.9057 0.6855 0.7908 0.057 Uiso 1 1 calc R . . . .
C25 C 0.80959(14) 0.60019(13) 0.70768(15) 0.0499(5) Uani 1 1 d . . . . .
H25 H 0.8595 0.5548 0.7085 0.060 Uiso 1 1 calc R . . . .
C26 C -0.01093(15) 0.73860(14) 0.56353(16) 0.0532(5) Uani 1 1 d . . . . .
H26 H -0.0491 0.7612 0.6125 0.064 Uiso 1 1 calc R . . . .
C27 C 0.07075(15) 1.01125(13) 0.33856(16) 0.0532(5) Uani 1 1 d . . . . .
H27 H 0.0190 1.0517 0.3124 0.064 Uiso 1 1 calc R . . . .
C28 C 0.10262(15) 0.94473(13) 0.27907(15) 0.0515(5) Uani 1 1 d . . . . .
H28 H 0.0725 0.9406 0.2127 0.062 Uiso 1 1 calc R . . . .
C29 C 0.11574(15) 1.01770(13) 0.43692(16) 0.0541(5) Uani 1 1 d . . . . .
H29 H 0.0949 1.0631 0.4768 0.065 Uiso 1 1 calc R . . . .
C30 C 0.32142(15) 0.45467(12) 0.64783(16) 0.0518(5) Uani 1 1 d . . . . .
H30A H 0.3268 0.4515 0.7193 0.078 Uiso 1 1 calc GR . . . .
H30B H 0.3607 0.4067 0.6234 0.078 Uiso 1 1 calc GR . . . .
H30C H 0.2476 0.4507 0.6199 0.078 Uiso 1 1 calc GR . . . .
C31 C -0.00609(15) 0.65357(14) 0.41542(16) 0.0549(5) Uani 1 1 d . . . . .
H31 H -0.0407 0.6181 0.3651 0.066 Uiso 1 1 calc R . . . .
C32 C -0.06202(15) 0.68603(14) 0.48879(16) 0.0572(5) Uani 1 1 d . . . . .
H32 H -0.1342 0.6725 0.4880 0.069 Uiso 1 1 calc R . . . .
F1 F 0.38357(12) 0.62537(7) 0.35133(7) 0.0691(4) Uani 1 1 d . . . . .
F2 F 0.34611(12) 0.73752(7) 0.24107(9) 0.0738(4) Uani 1 1 d . . . . .
F3 F 0.43422(12) 0.61754(9) 0.19867(10) 0.0789(4) Uani 1 1 d . . . . .
F4 F 0.26161(13) 0.60708(11) 0.21805(13) 0.0999(5) Uani 1 1 d . . . . .
B1 B 0.35679(18) 0.64790(13) 0.25275(14) 0.0418(5) Uani 1 1 d . . . . .

loop_
_atom_site_aniso_label
_atom_site_aniso_U_11
_atom_site_aniso_U_22
_atom_site_aniso_U_33
_atom_site_aniso_U_23
_atom_site_aniso_U_13
_atom_site_aniso_U_12
N1 0.0284(6) 0.0284(6) 0.0293(6) -0.0008(5) 0.0006(5) -0.0011(5)
C1 0.0327(8) 0.0306(8) 0.0267(7) -0.0041(6) 0.0019(6) -0.0028(6)
C2 0.0298(8) 0.0313(8) 0.0295(7) -0.0009(6) -0.0007(6) 0.0011(6)
C3 0.0332(8) 0.0312(8) 0.0294(7) -0.0015(6) -0.0002(6) -0.0004(6)
C4 0.0342(8) 0.0309(8) 0.0287(7) -0.0037(6) 0.0009(6) -0.0024(6)
C5 0.0310(8) 0.0305(8) 0.0411(8) 0.0047(7) 0.0017(7) -0.0023(6)
C6 0.0283(7) 0.0296(8) 0.0283(7) -0.0054(6) 0.0024(6) -0.0001(6)
C7 0.0290(8) 0.0327(8) 0.0392(8) 0.0017(7) 0.0006(6) -0.0046(6)
C8 0.0304(8) 0.0309(8) 0.0378(8) 0.0057(6) -0.0009(6) -0.0001(6)
C9 0.0308(8) 0.0304(8) 0.0338(8) -0.0027(6) 0.0010(6) 0.0018(6)
C10 0.0332(8) 0.0392(9) 0.0369(8) -0.0016(7) 0.0055(7) -0.0009(7)
C11 0.0295(8) 0.0340(8) 0.0370(8) 0.0026(7) 0.0004(6) 0.0005(6)
C12 0.0368(9) 0.0303(8) 0.0432(9) 0.0006(7) 0.0007(7) -0.0021(7)
C13 0.0355(8) 0.0311(8) 0.0437(9) 0.0030(7) -0.0020(7) 0.0027(7)
C14 0.0392(9) 0.0424(9) 0.0448(9) 0.0003(8) 0.0056(7) -0.0046(7)
C15 0.0427(9) 0.0339(8) 0.0366(8) 0.0041(7) 0.0001(7) -0.0033(7)
C16 0.0330(8) 0.0378(9) 0.0429(9) -0.0032(7) 0.0020(7) 0.0025(7)
C17 0.0482(10) 0.0395(9) 0.0394(9) 0.0044(7) 0.0062(7) -0.0116(8)
C18 0.0372(9) 0.0475(10) 0.0479(10) -0.0071(8) -0.0006(8) -0.0046(8)
C19 0.0356(9) 0.0479(10) 0.0423(9) -0.0017(8) 0.0091(7) -0.0092(7)
C20 0.0418(9) 0.0453(10) 0.0422(9) 0.0034(8) -0.0005(7) 0.0060(8)
C21 0.0343(9) 0.0351(9) 0.0582(10) -0.0014(8) 0.0030(8) 0.0015(7)
C22 0.0367(9) 0.0489(10) 0.0458(9) -0.0049(8) -0.0025(7) -0.0024(8)
C23 0.0456(10) 0.0376(9) 0.0492(10) -0.0009(8) -0.0008(8) 0.0023(8)
C24 0.0283(8) 0.0577(12) 0.0541(10) 0.0014(9) -0.0012(7) -0.0017(8)
C25 0.0319(9) 0.0465(10) 0.0704(12) 0.0037(9) 0.0033(8) 0.0078(8)
C26 0.0419(10) 0.0584(12) 0.0616(12) 0.0048(10) 0.0155(9) -0.0017(9)
C27 0.0389(10) 0.0458(11) 0.0725(13) 0.0155(10) -0.0024(9) 0.0086(8)
C28 0.0439(10) 0.0557(12) 0.0513(11) 0.0131(9) -0.0076(8) 0.0043(9)
C29 0.0503(11) 0.0391(10) 0.0722(13) -0.0022(9) 0.0058(10) 0.0096(8)
C30 0.0448(10) 0.0356(9) 0.0723(13) 0.0118(9) -0.0035(9) -0.0056(8)
C31 0.0396(10) 0.0609(12) 0.0598(12) -0.0043(10) -0.0107(9) -0.0101(9)
C32 0.0311(9) 0.0644(13) 0.0745(14) 0.0103(11) 0.0008(9) -0.0076(9)
F1 0.1235(11) 0.0487(6) 0.0327(5) -0.0001(5) 0.0004(6) 0.0153(7)
F2 0.1240(11) 0.0407(6) 0.0589(7) 0.0081(5) 0.0200(7) 0.0229(7)
F3 0.1102(11) 0.0641(8) 0.0698(8) -0.0025(6) 0.0403(8) 0.0205(7)
F4 0.0846(10) 0.1027(12) 0.1021(11) 0.0260(9) -0.0284(9) -0.0234(9)
B1 0.0561(12) 0.0361(10) 0.0323(9) -0.0001(8) 0.0023(9) 0.0081(9)

_geom_special_details            
;
 All esds (except the esd in the dihedral angle between two l.s. planes)
 are estimated using the full covariance matrix.  The cell esds are taken
 into account individually in the estimation of esds in distances, angles
 and torsion angles; correlations between esds in cell parameters are only
 used when they are defined by crystal symmetry.  An approximate (isotropic)
 treatment of cell esds is used for estimating esds involving l.s. planes.
;
loop_
_geom_bond_atom_site_label_1
_geom_bond_atom_site_label_2
_geom_bond_distance
_geom_bond_site_symmetry_2
_geom_bond_publ_flag
N1 C2 1.4243(19) . ?
N1 C6 1.3829(19) . ?
N1 C7 1.373(2) . ?
C1 C4 1.410(2) . ?
C1 C6 1.443(2) . ?
C1 C10 1.412(2) . ?
C2 C3 1.350(2) . ?
C2 C8 1.489(2) . ?
C3 C4 1.437(2) . ?
C3 C5 1.496(2) . ?
C4 C15 1.408(2) . ?
C5 C20 1.393(2) . ?
C5 C23 1.389(2) . ?
C6 C9 1.425(2) . ?
C7 H7 0.9300 . ?
C7 C12 1.356(2) . ?
C8 C14 1.384(2) . ?
C8 C22 1.393(2) . ?
C9 C11 1.493(2) . ?
C9 C13 1.375(2) . ?
C10 H10 0.9300 . ?
C10 C19 1.366(2) . ?
C11 C16 1.392(2) . ?
C11 C21 1.389(2) . ?
C12 C13 1.392(2) . ?
C12 C30 1.502(2) . ?
C13 H13 0.9300 . ?
C14 H14 0.9300 . ?
C14 C26 1.383(2) . ?
C15 H15 0.9300 . ?
C15 C17 1.369(2) . ?
C16 H16 0.9300 . ?
C16 C18 1.380(2) . ?
C17 H17 0.9300 . ?
C17 C19 1.392(3) . ?
C18 H18 0.9300 . ?
C18 C24 1.382(3) . ?
C19 H19 0.9300 . ?
C20 H20 0.9300 . ?
C20 C28 1.385(2) . ?
C21 H21 0.9300 . ?
C21 C25 1.384(2) . ?
C22 H22 0.9300 . ?
C22 C31 1.384(3) . ?
C23 H23 0.9300 . ?
C23 C29 1.386(3) . ?
C24 H24 0.9300 . ?
C24 C25 1.376(3) . ?
C25 H25 0.9300 . ?
C26 H26 0.9300 . ?
C26 C32 1.379(3) . ?
C27 H27 0.9300 . ?
C27 C28 1.379(3) . ?
C27 C29 1.380(3) . ?
C28 H28 0.9300 . ?
C29 H29 0.9300 . ?
C30 H30A 0.9600 . ?
C30 H30B 0.9600 . ?
C30 H30C 0.9600 . ?
C31 H31 0.9300 . ?
C31 C32 1.376(3) . ?
C32 H32 0.9300 . ?
F1 B1 1.374(2) . ?
F2 B1 1.371(2) . ?
F3 B1 1.369(2) . ?
F4 B1 1.377(3) . ?

loop_
_geom_angle_atom_site_label_1
_geom_angle_atom_site_label_2
_geom_angle_atom_site_label_3
_geom_angle
_geom_angle_site_symmetry_1
_geom_angle_site_symmetry_3
_geom_angle_publ_flag
C6 N1 C2 121.45(12) . . ?
C7 N1 C2 117.57(12) . . ?
C7 N1 C6 120.98(13) . . ?
C4 C1 C6 119.71(14) . . ?
C4 C1 C10 118.06(14) . . ?
C10 C1 C6 122.16(14) . . ?
N1 C2 C8 117.21(13) . . ?
C3 C2 N1 120.17(13) . . ?
C3 C2 C8 122.59(13) . . ?
C2 C3 C4 120.56(14) . . ?
C2 C3 C5 118.75(14) . . ?
C4 C3 C5 120.59(13) . . ?
C1 C4 C3 118.97(14) . . ?
C15 C4 C1 119.54(14) . . ?
C15 C4 C3 121.41(14) . . ?
C20 C5 C3 120.44(14) . . ?
C23 C5 C3 120.19(14) . . ?
C23 C5 C20 119.36(15) . . ?
N1 C6 C1 117.67(13) . . ?
N1 C6 C9 116.79(13) . . ?
C9 C6 C1 125.53(13) . . ?
N1 C7 H7 118.7 . . ?
C12 C7 N1 122.53(14) . . ?
C12 C7 H7 118.7 . . ?
C14 C8 C2 119.75(14) . . ?
C14 C8 C22 119.61(15) . . ?
C22 C8 C2 120.63(15) . . ?
C6 C9 C11 124.53(14) . . ?
C13 C9 C6 119.35(14) . . ?
C13 C9 C11 115.90(14) . . ?
C1 C10 H10 119.6 . . ?
C19 C10 C1 120.82(16) . . ?
C19 C10 H10 119.6 . . ?
C16 C11 C9 121.04(14) . . ?
C21 C11 C9 119.45(14) . . ?
C21 C11 C16 119.06(15) . . ?
C7 C12 C13 117.15(15) . . ?
C7 C12 C30 121.44(15) . . ?
C13 C12 C30 121.30(15) . . ?
C9 C13 C12 122.02(14) . . ?
C9 C13 H13 119.0 . . ?
C12 C13 H13 119.0 . . ?
C8 C14 H14 120.0 . . ?
C26 C14 C8 120.05(17) . . ?
C26 C14 H14 120.0 . . ?
C4 C15 H15 119.6 . . ?
C17 C15 C4 120.70(15) . . ?
C17 C15 H15 119.6 . . ?
C11 C16 H16 120.1 . . ?
C18 C16 C11 119.86(16) . . ?
C18 C16 H16 120.1 . . ?
C15 C17 H17 120.1 . . ?
C15 C17 C19 119.72(15) . . ?
C19 C17 H17 120.1 . . ?
C16 C18 H18 119.6 . . ?
C16 C18 C24 120.85(17) . . ?
C24 C18 H18 119.6 . . ?
C10 C19 C17 120.85(16) . . ?
C10 C19 H19 119.6 . . ?
C17 C19 H19 119.6 . . ?
C5 C20 H20 120.0 . . ?
C28 C20 C5 120.03(17) . . ?
C28 C20 H20 120.0 . . ?
C11 C21 H21 119.8 . . ?
C25 C21 C11 120.43(17) . . ?
C25 C21 H21 119.8 . . ?
C8 C22 H22 120.2 . . ?
C31 C22 C8 119.70(17) . . ?
C31 C22 H22 120.2 . . ?
C5 C23 H23 120.0 . . ?
C29 C23 C5 120.04(17) . . ?
C29 C23 H23 120.0 . . ?
C18 C24 H24 120.3 . . ?
C25 C24 C18 119.46(16) . . ?
C25 C24 H24 120.3 . . ?
C21 C25 H25 119.8 . . ?
C24 C25 C21 120.32(17) . . ?
C24 C25 H25 119.8 . . ?
C14 C26 H26 119.9 . . ?
C32 C26 C14 120.27(18) . . ?
C32 C26 H26 119.9 . . ?
C28 C27 H27 120.1 . . ?
C28 C27 C29 119.86(17) . . ?
C29 C27 H27 120.1 . . ?
C20 C28 H28 119.8 . . ?
C27 C28 C20 120.34(18) . . ?
C27 C28 H28 119.8 . . ?
C23 C29 H29 119.8 . . ?
C27 C29 C23 120.36(18) . . ?
C27 C29 H29 119.8 . . ?
C12 C30 H30A 109.5 . . ?
C12 C30 H30B 109.5 . . ?
C12 C30 H30C 109.5 . . ?
H30A C30 H30B 109.5 . . ?
H30A C30 H30C 109.5 . . ?
H30B C30 H30C 109.5 . . ?
C22 C31 H31 119.8 . . ?
C32 C31 C22 120.41(18) . . ?
C32 C31 H31 119.8 . . ?
C26 C32 H32 120.0 . . ?
C31 C32 C26 119.94(17) . . ?
C31 C32 H32 120.0 . . ?
F1 B1 F4 108.34(17) . . ?
F2 B1 F1 111.45(15) . . ?
F2 B1 F4 109.69(17) . . ?
F3 B1 F1 109.21(16) . . ?
F3 B1 F2 109.71(16) . . ?
F3 B1 F4 108.38(17) . . ?

loop_
_geom_torsion_atom_site_label_1
_geom_torsion_atom_site_label_2
_geom_torsion_atom_site_label_3
_geom_torsion_atom_site_label_4
_geom_torsion
_geom_torsion_site_symmetry_1
_geom_torsion_site_symmetry_2
_geom_torsion_site_symmetry_3
_geom_torsion_site_symmetry_4
_geom_torsion_publ_flag
N1 C2 C3 C4 6.0(2) . . . . ?
N1 C2 C3 C5 -177.71(13) . . . . ?
N1 C2 C8 C14 96.01(18) . . . . ?
N1 C2 C8 C22 -84.41(18) . . . . ?
N1 C6 C9 C11 -163.12(14) . . . . ?
N1 C6 C9 C13 11.3(2) . . . . ?
N1 C7 C12 C13 6.2(2) . . . . ?
N1 C7 C12 C30 -177.34(15) . . . . ?
C1 C4 C15 C17 2.6(2) . . . . ?
C1 C6 C9 C11 18.3(2) . . . . ?
C1 C6 C9 C13 -167.31(14) . . . . ?
C1 C10 C19 C17 -0.4(2) . . . . ?
C2 N1 C6 C1 -11.77(19) . . . . ?
C2 N1 C6 C9 169.55(13) . . . . ?
C2 N1 C7 C12 -178.26(14) . . . . ?
C2 C3 C4 C1 -3.9(2) . . . . ?
C2 C3 C4 C15 172.98(14) . . . . ?
C2 C3 C5 C20 -84.85(19) . . . . ?
C2 C3 C5 C23 94.06(19) . . . . ?
C2 C8 C14 C26 179.90(16) . . . . ?
C2 C8 C22 C31 179.08(16) . . . . ?
C3 C2 C8 C14 -82.1(2) . . . . ?
C3 C2 C8 C22 97.51(19) . . . . ?
C3 C4 C15 C17 -174.32(15) . . . . ?
C3 C5 C20 C28 178.28(16) . . . . ?
C3 C5 C23 C29 -178.88(16) . . . . ?
C4 C1 C6 N1 13.6(2) . . . . ?
C4 C1 C6 C9 -167.87(14) . . . . ?
C4 C1 C10 C19 5.0(2) . . . . ?
C4 C3 C5 C20 91.44(19) . . . . ?
C4 C3 C5 C23 -89.65(19) . . . . ?
C4 C15 C17 C19 2.1(2) . . . . ?
C5 C3 C4 C1 179.85(13) . . . . ?
C5 C3 C4 C15 -3.2(2) . . . . ?
C5 C20 C28 C27 0.5(3) . . . . ?
C5 C23 C29 C27 0.7(3) . . . . ?
C6 N1 C2 C3 2.1(2) . . . . ?
C6 N1 C2 C8 -176.02(13) . . . . ?
C6 N1 C7 C12 1.5(2) . . . . ?
C6 C1 C4 C3 -6.0(2) . . . . ?
C6 C1 C4 C15 177.06(13) . . . . ?
C6 C1 C10 C19 -178.18(14) . . . . ?
C6 C9 C11 C16 48.3(2) . . . . ?
C6 C9 C11 C21 -139.44(16) . . . . ?
C6 C9 C13 C12 -3.8(2) . . . . ?
C7 N1 C2 C3 -178.09(14) . . . . ?
C7 N1 C2 C8 3.79(19) . . . . ?
C7 N1 C6 C1 168.43(13) . . . . ?
C7 N1 C6 C9 -10.2(2) . . . . ?
C7 C12 C13 C9 -5.0(2) . . . . ?
C8 C2 C3 C4 -175.98(14) . . . . ?
C8 C2 C3 C5 0.3(2) . . . . ?
C8 C14 C26 C32 0.8(3) . . . . ?
C8 C22 C31 C32 1.2(3) . . . . ?
C9 C11 C16 C18 172.93(16) . . . . ?
C9 C11 C21 C25 -172.03(16) . . . . ?
C10 C1 C4 C3 170.94(13) . . . . ?
C10 C1 C4 C15 -6.0(2) . . . . ?
C10 C1 C6 N1 -163.20(13) . . . . ?
C10 C1 C6 C9 15.3(2) . . . . ?
C11 C9 C13 C12 171.02(15) . . . . ?
C11 C16 C18 C24 -1.4(3) . . . . ?
C11 C21 C25 C24 -0.7(3) . . . . ?
C13 C9 C11 C16 -126.22(17) . . . . ?
C13 C9 C11 C21 46.0(2) . . . . ?
C14 C8 C22 C31 -1.3(3) . . . . ?
C14 C26 C32 C31 -0.9(3) . . . . ?
C15 C17 C19 C10 -3.3(3) . . . . ?
C16 C11 C21 C25 0.4(3) . . . . ?
C16 C18 C24 C25 1.0(3) . . . . ?
C18 C24 C25 C21 0.0(3) . . . . ?
C20 C5 C23 C29 0.0(3) . . . . ?
C21 C11 C16 C18 0.7(2) . . . . ?
C22 C8 C14 C26 0.3(3) . . . . ?
C22 C31 C32 C26 -0.1(3) . . . . ?
C23 C5 C20 C28 -0.6(3) . . . . ?
C28 C27 C29 C23 -0.9(3) . . . . ?
C29 C27 C28 C20 0.3(3) . . . . ?
C30 C12 C13 C9 178.60(16) . . . . ?

_iucr_refine_instructions_details 
;
TITL 20180116a2_1_a.res in P2(1)/c
REM Old TITL 20180116A2_1 in P2(1)/c
REM SHELXT solution in P2(1)/c
REM R1 0.163, Rweak 0.037, Alpha 0.029, Orientation as input
REM Formula found by SHELXT: Q8 B N C4
CELL 1.54184 12.586 15.1416 13.4977 90 97.253 90
ZERR 4 0.0002 0.0002 0.0002 0 0.001 0
LATT 1
SYMM -X,0.5+Y,0.5-Z
SFAC C H B F N
UNIT 128 96 4 16 4
 
L.S. 20
PLAN  20
BOND $H
list 4
MORE -1
CONF
fmap 2 53
acta
OMIT 0 130
REM <olex2.extras>
REM <HklSrc "%.\\20180116A2_1.hkl">
REM </olex2.extras>
 
WGHT    0.052388    0.865044
FVAR       0.44137
N1    5    0.343990    0.682833    0.540346    11.00000    0.02842    0.02844 =
         0.02929   -0.00085    0.00061   -0.00115
C1    1    0.490734    0.773835    0.500636    11.00000    0.03272    0.03060 =
         0.02669   -0.00412    0.00194   -0.00278
C2    1    0.269442    0.746348    0.495471    11.00000    0.02978    0.03128 =
         0.02952   -0.00092   -0.00070    0.00109
C3    1    0.304600    0.823033    0.460385    11.00000    0.03320    0.03119 =
         0.02943   -0.00153   -0.00015   -0.00038
C4    1    0.417118    0.838091    0.459017    11.00000    0.03423    0.03088 =
         0.02871   -0.00369    0.00093   -0.00237
C5    1    0.224006    0.889697    0.417218    11.00000    0.03102    0.03046 =
         0.04115    0.00465    0.00171   -0.00232
C6    1    0.453039    0.698804    0.552112    11.00000    0.02832    0.02958 =
         0.02833   -0.00540    0.00239   -0.00013
C7    1    0.303698    0.604950    0.571956    11.00000    0.02900    0.03267 =
         0.03923    0.00174    0.00062   -0.00464
AFIX  43
H7    2    0.230073    0.595782    0.561423    11.00000   -1.20000
AFIX   0
C8    1    0.153500    0.725238    0.492468    11.00000    0.03040    0.03093 =
         0.03779    0.00574   -0.00086   -0.00007
C9    1    0.518989    0.638117    0.612760    11.00000    0.03083    0.03040 =
         0.03381   -0.00267    0.00095    0.00179
C10   1    0.599220    0.783472    0.485765    11.00000    0.03320    0.03921 =
         0.03689   -0.00163    0.00555   -0.00093
AFIX  43
H10   2    0.648206    0.739586    0.507977    11.00000   -1.20000
AFIX   0
C11   1    0.632067    0.655812    0.656215    11.00000    0.02949    0.03399 =
         0.03698    0.00258    0.00045    0.00052
C12   1    0.367107    0.540881    0.617940    11.00000    0.03680    0.03028 =
         0.04319    0.00064    0.00068   -0.00215
C13   1    0.475480    0.560280    0.641409    11.00000    0.03553    0.03109 =
         0.04373    0.00303   -0.00199    0.00267
AFIX  43
H13   2    0.519822    0.519355    0.677569    11.00000   -1.20000
AFIX   0
C14   1    0.096769    0.757831    0.565958    11.00000    0.03923    0.04242 =
         0.04479    0.00026    0.00561   -0.00463
AFIX  43
H14   2    0.131114    0.792691    0.617000    11.00000   -1.20000
AFIX   0
C15   1    0.454765    0.913283    0.412907    11.00000    0.04268    0.03386 =
         0.03657    0.00413    0.00012   -0.00325
AFIX  43
H15   2    0.406656    0.956857    0.387810    11.00000   -1.20000
AFIX   0
C16   1    0.660208    0.734345    0.706455    11.00000    0.03296    0.03776 =
         0.04286   -0.00325    0.00204    0.00249
AFIX  43
H16   2    0.610159    0.779457    0.707127    11.00000   -1.20000
AFIX   0
C17   1    0.561442    0.922928    0.404627    11.00000    0.04816    0.03946 =
         0.03939    0.00436    0.00621   -0.01163
AFIX  43
H17   2    0.585950    0.973693    0.376042    11.00000   -1.20000
AFIX   0
C18   1    0.762536    0.745099    0.755255    11.00000    0.03717    0.04753 =
         0.04788   -0.00711   -0.00061   -0.00456
AFIX  43
H18   2    0.781452    0.798136    0.787504    11.00000   -1.20000
AFIX   0
C19   1    0.633074    0.856431    0.439175    11.00000    0.03562    0.04792 =
         0.04231   -0.00169    0.00910   -0.00916
AFIX  43
H19   2    0.704909    0.861760    0.430416    11.00000   -1.20000
AFIX   0
C20   1    0.179251    0.884118    0.317661    11.00000    0.04182    0.04532 =
         0.04216    0.00337   -0.00046    0.00600
AFIX  43
H20   2    0.200844    0.839655    0.277070    11.00000   -1.20000
AFIX   0
C21   1    0.707814    0.588989    0.657100    11.00000    0.03427    0.03513 =
         0.05816   -0.00141    0.00301    0.00154
AFIX  43
H21   2    0.690005    0.536386    0.623479    11.00000   -1.20000
AFIX   0
C22   1    0.101337    0.673448    0.416014    11.00000    0.03675    0.04888 =
         0.04584   -0.00491   -0.00248   -0.00242
AFIX  43
H22   2    0.138513    0.652317    0.365592    11.00000   -1.20000
AFIX   0
C23   1    0.191778    0.956972    0.476697    11.00000    0.04556    0.03757 =
         0.04918   -0.00095   -0.00082    0.00229
AFIX  43
H23   2    0.221254    0.961264    0.543260    11.00000   -1.20000
AFIX   0
C24   1    0.837251    0.678069    0.756814    11.00000    0.02835    0.05765 =
         0.05411    0.00137   -0.00122   -0.00167
AFIX  43
H24   2    0.905667    0.685540    0.790793    11.00000   -1.20000
AFIX   0
C25   1    0.809593    0.600185    0.707684    11.00000    0.03193    0.04648 =
         0.07037    0.00373    0.00330    0.00777
AFIX  43
H25   2    0.859545    0.554849    0.708475    11.00000   -1.20000
AFIX   0
C26   1   -0.010933    0.738596    0.563534    11.00000    0.04190    0.05835 =
         0.06157    0.00480    0.01551   -0.00168
AFIX  43
H26   2   -0.049063    0.761208    0.612523    11.00000   -1.20000
AFIX   0
C27   1    0.070750    1.011248    0.338561    11.00000    0.03894    0.04584 =
         0.07247    0.01554   -0.00238    0.00860
AFIX  43
H27   2    0.019032    1.051677    0.312426    11.00000   -1.20000
AFIX   0
C28   1    0.102619    0.944734    0.279072    11.00000    0.04393    0.05569 =
         0.05131    0.01310   -0.00757    0.00432
AFIX  43
H28   2    0.072486    0.940565    0.212687    11.00000   -1.20000
AFIX   0
C29   1    0.115739    1.017701    0.436925    11.00000    0.05028    0.03913 =
         0.07224   -0.00223    0.00576    0.00962
AFIX  43
H29   2    0.094919    1.063055    0.476757    11.00000   -1.20000
AFIX   0
C30   1    0.321419    0.454667    0.647835    11.00000    0.04479    0.03555 =
         0.07230    0.01178   -0.00346   -0.00563
AFIX 137
H30A  2    0.326769    0.451460    0.719324    11.00000   -1.50000
H30B  2    0.360733    0.406734    0.623397    11.00000   -1.50000
H30C  2    0.247554    0.450705    0.619889    11.00000   -1.50000
AFIX   0
C31   1   -0.006092    0.653571    0.415419    11.00000    0.03961    0.06089 =
         0.05984   -0.00433   -0.01068   -0.01005
AFIX  43
H31   2   -0.040686    0.618060    0.365125    11.00000   -1.20000
AFIX   0
C32   1   -0.062022    0.686031    0.488789    11.00000    0.03107    0.06444 =
         0.07449    0.01030    0.00081   -0.00756
AFIX  43
H32   2   -0.134213    0.672525    0.487955    11.00000   -1.20000
AFIX   0
 
F1    4    0.383571    0.625373    0.351335    11.00000    0.12346    0.04870 =
         0.03274   -0.00011    0.00038    0.01528
F2    4    0.346113    0.737523    0.241069    11.00000    0.12398    0.04068 =
         0.05894    0.00811    0.02005    0.02291
F3    4    0.434223    0.617535    0.198670    11.00000    0.11023    0.06415 =
         0.06984   -0.00252    0.04034    0.02052
F4    4    0.261609    0.607077    0.218046    11.00000    0.08458    0.10267 =
         0.10213    0.02603   -0.02837   -0.02337
B1    3    0.356788    0.647898    0.252749    11.00000    0.05615    0.03606 =
         0.03226   -0.00006    0.00231    0.00812
HKLF 4
 
REM  20180116a2_1_a.res in P2(1)/c
REM R1 =  0.0416 for    3689 Fo > 4sig(Fo)  and  0.0515 for all    4303 data
REM    344 parameters refined using      0 restraints
 
END  
     
WGHT      0.0545      0.7406 

REM Highest difference peak  0.252,  deepest hole -0.357,  1-sigma level  0.040
Q1    1   0.3580  0.5943  0.1879  11.00000  0.05    0.25
Q2    1   0.2794  0.6232  0.3018  11.00000  0.05    0.23
Q3    1   0.4600  0.6367  0.2638  11.00000  0.05    0.21
Q4    1   0.2678  0.6423  0.2868  11.00000  0.05    0.20
Q5    1   0.2913  0.4187  0.5772  11.00000  0.05    0.17
Q6    1   0.4641  0.6548  0.3247  11.00000  0.05    0.14
Q7    1  -0.0239  1.0276  0.3546  11.00000  0.05    0.14
Q8    1  -0.0044  0.5537  0.5377  11.00000  0.05    0.12
Q9    1   0.2470  0.4655  0.6807  11.00000  0.05    0.12
Q10   1   0.8774  0.5406  0.6394  11.00000  0.05    0.12
Q11   1   0.2591  0.8528  0.4338  11.00000  0.05    0.12
Q12   1   0.0810  0.8842  0.4208  11.00000  0.05    0.12
Q13   1   0.1747  0.8654  0.3747  11.00000  0.05    0.11
Q14   1   0.2870  0.7965  0.5023  11.00000  0.05    0.11
Q15   1   0.3822  0.4192  0.6912  11.00000  0.05    0.11
Q16   1   0.3024  0.7223  0.5133  11.00000  0.05    0.11
Q17   1   0.0809  0.8371  0.3749  11.00000  0.05    0.10
Q18   1   0.2074  0.7231  0.4896  11.00000  0.05    0.10
Q19   1  -0.0153  0.6844  0.5592  11.00000  0.05    0.10
Q20   1   0.1363  0.7151  0.5457  11.00000  0.05    0.10

  REM The information below was added by Olex2.
  REM
  REM R1 = 0.0416 for 3689 Fo > 4sig(Fo) and 0.0515 for all 11426 data
  REM n/a parameters refined using n/a restraints
  REM Highest difference peak 0.25, deepest hole -0.36
  REM Mean Shift 0, Max Shift 0.000.

  REM +++ Tabular Listing of Refinement Information +++
  REM R1_all = 0.0515
  REM R1_gt = 0.0416
  REM wR_ref = 0.1105
  REM GOOF = 1.026
  REM Shift_max = 0.000
  REM Shift_mean = 0
  REM Reflections_all = 11426
  REM Reflections_gt = 3689
  REM Parameters = n/a
  REM Hole = -0.36
  REM Peak = 0.25
  REM Flack = n/a

  
;
_olex2_submission_special_instructions 'No special instructions were received'
_oxdiff_exptl_absorpt_empirical_details 
;
Empirical correction (ABSPACK) includes:
- Absorption correction using spherical harmonics
- Frame scaling
;
_oxdiff_exptl_absorpt_empirical_full_max 1.492
_oxdiff_exptl_absorpt_empirical_full_min 0.530
####################################################################### 
# 
# This file contains crystal structure data downloaded from the 
# Cambridge Structural Database (CSD) hosted by the Cambridge 
# Crystallographic Data Centre (CCDC).
# 
# Full information about CCDC data access policies and citation 
# guidelines are available at http://www.ccdc.cam.ac.uk/access/V1 
# 
# Audit and citation data items may have been added by the CCDC. 
# Please retain this information to preserve the provenance of 
# this file and to allow appropriate attribution of the data. 
# 
#######################################################################

data_qiyao12cult
_database_code_depnum_ccdc_archive 'CCDC 2035827'
loop_
_audit_author_name
_audit_author_address
'Qiyao Li'
;the Hong Kong University of Science and Techonoly
China
;
_audit_update_record             
;
2020-10-07 deposited with the CCDC.	2020-10-19 downloaded from the CCDC.
;
_audit_creation_date             2020-09-14
_audit_creation_method           
;
Olex2 1.2-beta
(compiled 2018.05.29 svn.r3508 for OlexSys, GUI svn.r5506)
;
_shelx_SHELXL_version_number     2018/3
_chemical_name_common            ?
_chemical_name_systematic        ?
_chemical_formula_moiety         '2(C H Cl3), B F4, C31 H20 N'
_chemical_formula_sum            'C33 H22 B Cl6 F4 N'
_chemical_formula_weight         732.02
_chemical_melting_point          ?
loop_
_atom_type_symbol
_atom_type_description
_atom_type_scat_dispersion_real
_atom_type_scat_dispersion_imag
_atom_type_scat_source
C C 0.0181 0.0091 'International Tables Vol C Tables 4.2.6.8 and 6.1.1.4'
H H 0.0000 0.0000 'International Tables Vol C Tables 4.2.6.8 and 6.1.1.4'
B B 0.0090 0.0039 'International Tables Vol C Tables 4.2.6.8 and 6.1.1.4'
Cl Cl 0.3639 0.7018 'International Tables Vol C Tables 4.2.6.8 and 6.1.1.4'
F F 0.0727 0.0534 'International Tables Vol C Tables 4.2.6.8 and 6.1.1.4'
N N 0.0311 0.0180 'International Tables Vol C Tables 4.2.6.8 and 6.1.1.4'

_shelx_space_group_comment       
;
The symmetry employed for this shelxl refinement is uniquely defined
by the following loop, which should always be used as a source of
symmetry information in preference to the above space-group names.
They are only intended as comments.
;
_space_group_crystal_system      monoclinic
_space_group_IT_number           14
_space_group_name_H-M_alt        'P 1 21/c 1'
_space_group_name_Hall           '-P 2ybc'
loop_
_space_group_symop_operation_xyz
'x, y, z'
'-x, y+1/2, -z+1/2'
'-x, -y, -z'
'x, -y-1/2, z-1/2'

_cell_length_a                   11.07767(20)
_cell_length_b                   21.6410(4)
_cell_length_c                   13.7711(3)
_cell_angle_alpha                90
_cell_angle_beta                 101.8388(18)
_cell_angle_gamma                90
_cell_volume                     3231.14(10)
_cell_formula_units_Z            4
_cell_measurement_reflns_used    9312
_cell_measurement_temperature    100(2)
_cell_measurement_theta_max      37.82
_cell_measurement_theta_min      3.13
_shelx_estimated_absorpt_T_max   ?
_shelx_estimated_absorpt_T_min   ?
_exptl_absorpt_coefficient_mu    5.277
_exptl_absorpt_correction_T_max  ?
_exptl_absorpt_correction_T_min  ?
_exptl_absorpt_correction_type   none
_exptl_absorpt_process_details   ?
_exptl_absorpt_special_details   ?
_exptl_crystal_colour            yellow
_exptl_crystal_density_diffrn    1.505
_exptl_crystal_density_meas      ?
_exptl_crystal_density_method    ?
_exptl_crystal_description       block
_exptl_crystal_F_000             1480
_exptl_crystal_size_max          0.312
_exptl_crystal_size_mid          0.284
_exptl_crystal_size_min          0.253
_exptl_transmission_factor_max   ?
_exptl_transmission_factor_min   ?
_diffrn_reflns_av_R_equivalents  0.0374
_diffrn_reflns_av_unetI/netI     0.0384
_diffrn_reflns_Laue_measured_fraction_full 0.995
_diffrn_reflns_Laue_measured_fraction_max 0.995
_diffrn_reflns_limit_h_max       13
_diffrn_reflns_limit_h_min       -13
_diffrn_reflns_limit_k_max       25
_diffrn_reflns_limit_k_min       -18
_diffrn_reflns_limit_l_max       16
_diffrn_reflns_limit_l_min       -16
_diffrn_reflns_number            18004
_diffrn_reflns_point_group_measured_fraction_full 0.995
_diffrn_reflns_point_group_measured_fraction_max 0.995
_diffrn_reflns_theta_full        66.500
_diffrn_reflns_theta_max         67.500
_diffrn_reflns_theta_min         3.864
_diffrn_ambient_temperature      100.15
_diffrn_detector_area_resol_mean ?
_diffrn_measured_fraction_theta_full 0.995
_diffrn_measured_fraction_theta_max 0.995
_diffrn_measurement_device_type  'CCD area detector'
_diffrn_measurement_method       'phi and omega scans'
_diffrn_radiation_type           CuK\a
_diffrn_radiation_wavelength     1.54184
_diffrn_source                   ?
_reflns_Friedel_coverage         0.000
_reflns_Friedel_fraction_full    .
_reflns_Friedel_fraction_max     .
_reflns_number_gt                4613
_reflns_number_total             5788
_reflns_special_details          
;
 Reflections were merged by SHELXL according to the crystal
 class for the calculation of statistics and refinement.
 
 _reflns_Friedel_fraction is defined as the number of unique
 Friedel pairs measured divided by the number that would be
 possible theoretically, ignoring centric projections and
 systematic absences.
;
_reflns_threshold_expression     'I > 2\s(I)'
_computing_cell_refinement       ?
_computing_data_collection       ?
_computing_data_reduction        ?
_computing_molecular_graphics    'Olex2 (Dolomanov et al., 2009)'
_computing_publication_material  'Olex2 (Dolomanov et al., 2009)'
_computing_structure_refinement  'ShelXL (Sheldrick, 2015)'
_computing_structure_solution    ?
_refine_diff_density_max         1.546
_refine_diff_density_min         -0.793
_refine_diff_density_rms         0.090
_refine_ls_extinction_coef       .
_refine_ls_extinction_method     none
_refine_ls_goodness_of_fit_ref   1.074
_refine_ls_hydrogen_treatment    constr
_refine_ls_matrix_type           full
_refine_ls_number_parameters     406
_refine_ls_number_reflns         5788
_refine_ls_number_restraints     0
_refine_ls_R_factor_all          0.0848
_refine_ls_R_factor_gt           0.0695
_refine_ls_restrained_S_all      1.074
_refine_ls_shift/su_max          0.000
_refine_ls_shift/su_mean         0.000
_refine_ls_structure_factor_coef Fsqd
_refine_ls_weighting_details     
'w=1/[\s^2^(Fo^2^)+(0.0954P)^2^+6.5957P] where P=(Fo^2^+2Fc^2^)/3'
_refine_ls_weighting_scheme      calc
_refine_ls_wR_factor_gt          0.1830
_refine_ls_wR_factor_ref         0.1947
_refine_special_details          ?
_olex2_refinement_description    
;
1. Fixed Uiso
 At 1.2 times of:
  All C(H) groups
2.a Ternary CH refined with riding coordinates:
 C39(H39), C40(H40)
2.b Aromatic/amide H refined with riding coordinates:
 C10(H10), C11(H11), C13(H13), C14(H14), C15(H15), C19(H19), C21(H21),
 C22(H22), C26(H26), C27(H27), C28(H28), C29(H29), C30(H30), C31(H31), C32(H32),
  C33(H33), C35(H35), C36(H36), C37(H37), C38(H38)
;
_atom_sites_solution_hydrogens   geom
_atom_sites_solution_primary     ?
_atom_sites_solution_secondary   ?
loop_
_atom_site_label
_atom_site_type_symbol
_atom_site_fract_x
_atom_site_fract_y
_atom_site_fract_z
_atom_site_U_iso_or_equiv
_atom_site_adp_type
_atom_site_occupancy
_atom_site_site_symmetry_order
_atom_site_calc_flag
_atom_site_refinement_flags_posn
_atom_site_refinement_flags_adp
_atom_site_refinement_flags_occupancy
_atom_site_disorder_assembly
_atom_site_disorder_group
Cl1 Cl 0.00558(12) 0.21650(5) 0.68966(9) 0.0515(3) Uani 1 1 d . . . . .
Cl0A Cl -0.50357(12) 0.24068(7) 0.62474(13) 0.0705(5) Uani 1 1 d . . . . .
Cl3 Cl -0.66637(13) 0.21512(7) 0.75733(15) 0.0752(5) Uani 1 1 d . . . . .
Cl4 Cl -0.17421(12) 0.19026(8) 0.51343(10) 0.0652(4) Uani 1 1 d . . . . .
Cl5 Cl -0.19787(15) 0.29909(6) 0.63062(17) 0.0862(6) Uani 1 1 d . . . . .
F1 F -0.44670(18) 0.43041(11) 1.22053(15) 0.0295(5) Uani 1 1 d . . . . .
Cl2 Cl -0.42283(18) 0.26462(9) 0.83249(17) 0.0946(6) Uani 1 1 d . . . . .
F3 F -0.2748(2) 0.45724(12) 1.33336(17) 0.0405(6) Uani 1 1 d . . . . .
N4 N -0.5475(3) 0.41494(13) 0.8089(2) 0.0178(6) Uani 1 1 d . . . . .
C5 C -0.5677(3) 0.41183(15) 0.6067(2) 0.0187(7) Uani 1 1 d . . . . .
F6 F -0.2752(2) 0.46573(17) 1.17308(18) 0.0588(9) Uani 1 1 d . . . . .
C7 C -0.6735(3) 0.39738(14) 0.6482(2) 0.0169(6) Uani 1 1 d . . . . .
C8 C -0.4456(3) 0.43353(15) 0.7750(2) 0.0176(6) Uani 1 1 d . . . . .
C9 C -0.6606(3) 0.39651(15) 0.7482(2) 0.0175(7) Uani 1 1 d . . . . .
C10 C -0.3475(3) 0.43152(16) 0.6269(3) 0.0213(7) Uani 1 1 d . . . . .
H10 H -0.268747 0.437991 0.668381 0.026 Uiso 1 1 calc R . . . .
C11 C -0.5752(3) 0.40982(16) 0.5035(2) 0.0207(7) Uani 1 1 d . . . . .
H11 H -0.652822 0.402690 0.460734 0.025 Uiso 1 1 calc R . . . .
C12 C -0.2376(3) 0.48934(16) 0.8236(2) 0.0203(7) Uani 1 1 d . . . . .
C13 C -0.3572(3) 0.42714(17) 0.5268(3) 0.0252(8) Uani 1 1 d . . . . .
H13 H -0.285241 0.430321 0.499579 0.030 Uiso 1 1 calc R . . . .
C14 C -0.4726(3) 0.41797(18) 0.4635(3) 0.0256(8) Uani 1 1 d . . . . .
H14 H -0.479505 0.417409 0.393545 0.031 Uiso 1 1 calc R . . . .
C15 C -0.3526(3) 0.45224(17) 0.9473(3) 0.0244(7) Uani 1 1 d . . . . .
H15 H -0.284039 0.465680 0.996042 0.029 Uiso 1 1 calc R . . . .
C16 C -0.7954(3) 0.38340(15) 0.5824(2) 0.0187(7) Uani 1 1 d . . . . .
C17 C -0.5547(3) 0.41212(16) 0.9077(3) 0.0222(7) Uani 1 1 d . . . . .
C18 C -0.7419(3) 0.38040(15) 0.8153(3) 0.0202(7) Uani 1 1 d . . . . .
C19 C -0.2534(3) 0.54157(16) 0.7628(3) 0.0229(7) Uani 1 1 d . . . . .
H19 H -0.334048 0.556525 0.736412 0.027 Uiso 1 1 calc R . . . .
C20 C -0.6770(3) 0.39017(15) 0.9119(3) 0.0220(7) Uani 1 1 d . . . . .
C21 C -0.1186(3) 0.46968(17) 0.8656(3) 0.0264(8) Uani 1 1 d . . . . .
H21 H -0.106698 0.435347 0.909476 0.032 Uiso 1 1 calc R . . . .
C22 C -0.4548(3) 0.42895(17) 0.9788(3) 0.0251(8) Uani 1 1 d . . . . .
H22 H -0.455371 0.424825 1.047386 0.030 Uiso 1 1 calc R . . . .
C23 C -0.4517(3) 0.42666(15) 0.6699(2) 0.0182(7) Uani 1 1 d . . . . .
C24 C -0.3459(3) 0.45683(16) 0.8480(2) 0.0200(7) Uani 1 1 d . . . . .
F25 F -0.2781(3) 0.37052(13) 1.2463(3) 0.0726(11) Uani 1 1 d . . . . .
C26 C -0.0336(3) 0.55073(18) 0.7799(3) 0.0303(8) Uani 1 1 d . . . . .
H26 H 0.035659 0.570846 0.763223 0.036 Uiso 1 1 calc R . . . .
C27 C -0.9281(4) 0.31821(18) 0.4659(3) 0.0295(8) Uani 1 1 d . . . . .
H27 H -0.941251 0.280925 0.428865 0.035 Uiso 1 1 calc R . . . .
C28 C -0.8624(3) 0.35743(15) 0.7975(3) 0.0233(7) Uani 1 1 d . . . . .
H28 H -0.907291 0.350207 0.731981 0.028 Uiso 1 1 calc R . . . .
C29 C -0.9138(4) 0.34559(17) 0.8797(3) 0.0293(8) Uani 1 1 d . . . . .
H29 H -0.995080 0.329371 0.869811 0.035 Uiso 1 1 calc R . . . .
C30 C -0.1521(3) 0.57170(17) 0.7409(3) 0.0267(8) Uani 1 1 d . . . . .
H30 H -0.163668 0.606946 0.698876 0.032 Uiso 1 1 calc R . . . .
C31 C -1.0027(3) 0.41500(19) 0.5107(3) 0.0357(9) Uani 1 1 d . . . . .
H31 H -1.066798 0.444811 0.504253 0.043 Uiso 1 1 calc R . . . .
C32 C -0.8896(3) 0.42653(17) 0.5746(3) 0.0275(8) Uani 1 1 d . . . . .
H32 H -0.877280 0.463583 0.612332 0.033 Uiso 1 1 calc R . . . .
C33 C -0.0169(3) 0.50031(19) 0.8433(3) 0.0321(9) Uani 1 1 d . . . . .
H33 H 0.064139 0.486564 0.871624 0.038 Uiso 1 1 calc R . . . .
B34 B -0.3171(4) 0.4305(2) 1.2435(3) 0.0224(8) Uani 1 1 d . . . . .
C35 C -0.8151(3) 0.32898(17) 0.5281(3) 0.0238(7) Uani 1 1 d . . . . .
H35 H -0.751152 0.299162 0.533627 0.029 Uiso 1 1 calc R . . . .
C36 C -1.0222(4) 0.36118(18) 0.4572(3) 0.0325(9) Uani 1 1 d . . . . .
H36 H -1.099693 0.353473 0.414534 0.039 Uiso 1 1 calc R . . . .
C37 C -0.7299(4) 0.37929(18) 0.9942(3) 0.0282(8) Uani 1 1 d . . . . .
H37 H -0.685635 0.387014 1.059736 0.034 Uiso 1 1 calc R . . . .
C38 C -0.8493(4) 0.35687(18) 0.9762(3) 0.0313(9) Uani 1 1 d . . . . .
H38 H -0.887983 0.349006 1.030474 0.038 Uiso 1 1 calc R . . . .
C39 C -0.1512(5) 0.2228(2) 0.6346(4) 0.0441(11) Uani 1 1 d . . . . .
H39 H -0.200287 0.198696 0.674874 0.053 Uiso 1 1 calc R . . . .
C40 C -0.5131(4) 0.2163(2) 0.7462(5) 0.0543(14) Uani 1 1 d . . . . .
H40 H -0.479455 0.173358 0.756502 0.065 Uiso 1 1 calc R . . . .

loop_
_atom_site_aniso_label
_atom_site_aniso_U_11
_atom_site_aniso_U_22
_atom_site_aniso_U_33
_atom_site_aniso_U_23
_atom_site_aniso_U_13
_atom_site_aniso_U_12
Cl1 0.0605(7) 0.0438(6) 0.0429(6) -0.0043(5) -0.0063(5) 0.0040(5)
Cl0A 0.0422(7) 0.0634(9) 0.0990(12) 0.0248(8) -0.0016(7) 0.0059(6)
Cl3 0.0440(7) 0.0572(8) 0.1274(15) -0.0008(8) 0.0246(8) 0.0000(6)
Cl4 0.0453(7) 0.0963(11) 0.0503(7) -0.0113(7) 0.0016(5) -0.0078(7)
Cl5 0.0694(10) 0.0400(7) 0.1675(19) 0.0166(9) 0.0667(11) 0.0171(6)
F1 0.0174(10) 0.0445(13) 0.0269(11) 0.0065(9) 0.0048(8) 0.0019(9)
Cl2 0.0731(11) 0.0751(11) 0.1207(16) -0.0346(10) -0.0152(10) -0.0096(8)
F3 0.0432(14) 0.0521(15) 0.0260(11) -0.0102(10) 0.0063(10) -0.0204(11)
N4 0.0193(14) 0.0184(13) 0.0152(13) 0.0011(10) 0.0024(11) -0.0006(11)
C5 0.0183(16) 0.0177(16) 0.0199(16) 0.0013(13) 0.0033(13) 0.0019(12)
F6 0.0327(14) 0.120(3) 0.0236(12) 0.0155(14) 0.0049(10) -0.0255(15)
C7 0.0154(15) 0.0155(15) 0.0196(16) 0.0019(12) 0.0032(12) 0.0008(12)
C8 0.0169(16) 0.0165(15) 0.0200(16) 0.0017(12) 0.0049(13) 0.0019(12)
C9 0.0140(15) 0.0161(15) 0.0225(17) 0.0016(12) 0.0038(13) -0.0009(11)
C10 0.0166(16) 0.0265(18) 0.0204(16) -0.0001(13) 0.0027(13) 0.0024(13)
C11 0.0199(16) 0.0242(17) 0.0173(16) 0.0007(13) 0.0022(13) -0.0002(13)
C12 0.0178(16) 0.0247(17) 0.0176(16) -0.0017(13) 0.0018(13) -0.0004(13)
C13 0.0182(17) 0.034(2) 0.0247(18) -0.0002(15) 0.0082(14) 0.0028(14)
C14 0.0266(18) 0.034(2) 0.0163(16) 0.0004(14) 0.0053(14) 0.0004(15)
C15 0.0240(17) 0.0288(18) 0.0183(16) 0.0009(14) -0.0004(13) 0.0009(14)
C16 0.0166(16) 0.0218(16) 0.0178(16) 0.0043(13) 0.0035(12) -0.0024(13)
C17 0.0256(18) 0.0222(17) 0.0194(16) 0.0025(13) 0.0058(14) 0.0007(14)
C18 0.0243(17) 0.0166(16) 0.0218(17) 0.0009(13) 0.0095(14) 0.0008(13)
C19 0.0196(17) 0.0246(17) 0.0236(17) 0.0010(14) 0.0024(13) 0.0002(13)
C20 0.0242(17) 0.0191(16) 0.0251(18) 0.0009(13) 0.0104(14) -0.0014(13)
C21 0.0213(18) 0.0281(19) 0.0277(19) 0.0043(15) 0.0000(14) 0.0017(14)
C22 0.0301(19) 0.0296(19) 0.0150(16) 0.0026(14) 0.0031(14) 0.0002(15)
C23 0.0155(15) 0.0183(16) 0.0198(16) 0.0014(12) 0.0012(12) 0.0027(12)
C24 0.0169(16) 0.0231(17) 0.0188(16) 0.0010(13) 0.0009(13) 0.0024(13)
F25 0.0371(15) 0.0384(16) 0.134(3) -0.0357(18) -0.0014(17) 0.0094(12)
C26 0.0224(18) 0.032(2) 0.038(2) 0.0007(16) 0.0089(16) -0.0067(15)
C27 0.032(2) 0.0293(19) 0.0240(18) -0.0004(15) -0.0014(15) -0.0092(15)
C28 0.0231(17) 0.0195(16) 0.0289(18) 0.0010(14) 0.0087(14) -0.0017(13)
C29 0.0274(19) 0.0255(19) 0.039(2) 0.0010(16) 0.0166(17) -0.0025(14)
C30 0.0242(18) 0.0243(18) 0.0315(19) 0.0038(15) 0.0053(15) -0.0002(14)
C31 0.0188(18) 0.030(2) 0.054(3) 0.0095(18) -0.0012(17) 0.0015(15)
C32 0.0188(17) 0.0219(18) 0.040(2) 0.0002(15) 0.0032(15) -0.0035(13)
C33 0.0165(17) 0.035(2) 0.042(2) -0.0012(17) -0.0006(15) -0.0019(15)
B34 0.0165(18) 0.034(2) 0.0168(18) -0.0023(16) 0.0026(14) -0.0024(15)
C35 0.0240(17) 0.0255(18) 0.0208(17) 0.0031(14) 0.0018(14) 0.0008(14)
C36 0.0246(18) 0.034(2) 0.034(2) 0.0089(16) -0.0045(16) -0.0098(16)
C37 0.036(2) 0.0283(19) 0.0237(18) 0.0026(15) 0.0134(16) -0.0006(15)
C38 0.035(2) 0.031(2) 0.034(2) 0.0057(16) 0.0203(17) -0.0029(16)
C39 0.050(3) 0.034(2) 0.054(3) 0.007(2) 0.022(2) -0.002(2)
C40 0.034(2) 0.030(2) 0.092(4) 0.003(2) -0.004(2) 0.0027(18)

_geom_special_details            
;
 All esds (except the esd in the dihedral angle between two l.s. planes)
 are estimated using the full covariance matrix.  The cell esds are taken
 into account individually in the estimation of esds in distances, angles
 and torsion angles; correlations between esds in cell parameters are only
 used when they are defined by crystal symmetry.  An approximate (isotropic)
 treatment of cell esds is used for estimating esds involving l.s. planes.
;
loop_
_geom_bond_atom_site_label_1
_geom_bond_atom_site_label_2
_geom_bond_distance
_geom_bond_site_symmetry_2
_geom_bond_publ_flag
Cl1 C39 1.752(5) . ?
Cl0A C40 1.778(7) . ?
Cl3 C40 1.736(5) . ?
Cl4 C39 1.781(5) . ?
Cl5 C39 1.727(5) . ?
F1 B34 1.405(4) . ?
Cl2 C40 1.737(5) . ?
F3 B34 1.360(4) . ?
N4 C8 1.368(4) . ?
N4 C9 1.414(4) . ?
N4 C17 1.381(4) . ?
C5 C7 1.440(5) . ?
C5 C11 1.407(5) . ?
C5 C23 1.432(5) . ?
F6 B34 1.387(5) . ?
C7 C9 1.356(5) . ?
C7 C16 1.494(4) . ?
C8 C23 1.443(5) . ?
C8 C24 1.425(5) . ?
C9 C18 1.458(5) . ?
C10 C13 1.364(5) . ?
C10 C23 1.405(5) . ?
C11 C14 1.373(5) . ?
C12 C19 1.396(5) . ?
C12 C21 1.393(5) . ?
C12 C24 1.487(5) . ?
C13 C14 1.406(5) . ?
C15 C22 1.387(5) . ?
C15 C24 1.389(5) . ?
C16 C32 1.388(5) . ?
C16 C35 1.388(5) . ?
C17 C20 1.447(5) . ?
C17 C22 1.368(5) . ?
C18 C20 1.393(5) . ?
C18 C28 1.398(5) . ?
C19 C30 1.384(5) . ?
C20 C37 1.398(5) . ?
C21 C33 1.395(5) . ?
F25 B34 1.365(5) . ?
C26 C30 1.389(5) . ?
C26 C33 1.386(6) . ?
C27 C35 1.384(5) . ?
C27 C36 1.384(6) . ?
C28 C29 1.391(5) . ?
C29 C38 1.396(6) . ?
C31 C32 1.398(5) . ?
C31 C36 1.371(6) . ?
C37 C38 1.382(6) . ?

loop_
_geom_angle_atom_site_label_1
_geom_angle_atom_site_label_2
_geom_angle_atom_site_label_3
_geom_angle
_geom_angle_site_symmetry_1
_geom_angle_site_symmetry_3
_geom_angle_publ_flag
C8 N4 C9 125.1(3) . . ?
C8 N4 C17 124.6(3) . . ?
C17 N4 C9 110.3(3) . . ?
C11 C5 C7 120.6(3) . . ?
C11 C5 C23 118.7(3) . . ?
C23 C5 C7 120.7(3) . . ?
C5 C7 C16 120.8(3) . . ?
C9 C7 C5 118.8(3) . . ?
C9 C7 C16 120.4(3) . . ?
N4 C8 C23 116.1(3) . . ?
N4 C8 C24 116.0(3) . . ?
C24 C8 C23 127.9(3) . . ?
N4 C9 C18 106.3(3) . . ?
C7 C9 N4 119.5(3) . . ?
C7 C9 C18 134.2(3) . . ?
C13 C10 C23 121.3(3) . . ?
C14 C11 C5 121.3(3) . . ?
C19 C12 C24 120.8(3) . . ?
C21 C12 C19 119.2(3) . . ?
C21 C12 C24 120.0(3) . . ?
C10 C13 C14 120.6(3) . . ?
C11 C14 C13 119.4(3) . . ?
C22 C15 C24 123.1(3) . . ?
C32 C16 C7 118.8(3) . . ?
C32 C16 C35 119.7(3) . . ?
C35 C16 C7 121.4(3) . . ?
N4 C17 C20 107.3(3) . . ?
C22 C17 N4 119.4(3) . . ?
C22 C17 C20 133.2(3) . . ?
C20 C18 C9 107.7(3) . . ?
C20 C18 C28 120.5(3) . . ?
C28 C18 C9 131.7(3) . . ?
C30 C19 C12 120.4(3) . . ?
C18 C20 C17 108.4(3) . . ?
C18 C20 C37 121.9(3) . . ?
C37 C20 C17 129.7(3) . . ?
C12 C21 C33 120.1(3) . . ?
C17 C22 C15 117.7(3) . . ?
C5 C23 C8 118.9(3) . . ?
C10 C23 C5 118.2(3) . . ?
C10 C23 C8 122.8(3) . . ?
C8 C24 C12 123.5(3) . . ?
C15 C24 C8 118.6(3) . . ?
C15 C24 C12 117.8(3) . . ?
C33 C26 C30 119.6(3) . . ?
C35 C27 C36 120.7(4) . . ?
C29 C28 C18 117.3(3) . . ?
C28 C29 C38 121.8(3) . . ?
C19 C30 C26 120.4(3) . . ?
C36 C31 C32 120.8(4) . . ?
C16 C32 C31 119.4(4) . . ?
C26 C33 C21 120.2(3) . . ?
F3 B34 F1 110.5(3) . . ?
F3 B34 F6 107.4(3) . . ?
F3 B34 F25 109.4(3) . . ?
F6 B34 F1 108.4(3) . . ?
F25 B34 F1 108.0(3) . . ?
F25 B34 F6 113.1(4) . . ?
C27 C35 C16 119.9(3) . . ?
C31 C36 C27 119.4(4) . . ?
C38 C37 C20 117.3(4) . . ?
C37 C38 C29 121.0(3) . . ?
Cl1 C39 Cl4 108.3(3) . . ?
Cl5 C39 Cl1 110.6(3) . . ?
Cl5 C39 Cl4 111.3(3) . . ?
Cl3 C40 Cl0A 109.6(3) . . ?
Cl3 C40 Cl2 112.6(3) . . ?
Cl2 C40 Cl0A 109.1(3) . . ?

loop_
_geom_torsion_atom_site_label_1
_geom_torsion_atom_site_label_2
_geom_torsion_atom_site_label_3
_geom_torsion_atom_site_label_4
_geom_torsion
_geom_torsion_site_symmetry_1
_geom_torsion_site_symmetry_2
_geom_torsion_site_symmetry_3
_geom_torsion_site_symmetry_4
_geom_torsion_publ_flag
N4 C8 C23 C5 10.8(4) . . . . ?
N4 C8 C23 C10 -166.6(3) . . . . ?
N4 C8 C24 C12 -168.7(3) . . . . ?
N4 C8 C24 C15 7.5(5) . . . . ?
N4 C9 C18 C20 0.7(4) . . . . ?
N4 C9 C18 C28 -177.6(3) . . . . ?
N4 C17 C20 C18 -0.3(4) . . . . ?
N4 C17 C20 C37 179.9(4) . . . . ?
N4 C17 C22 C15 4.3(5) . . . . ?
C5 C7 C9 N4 5.5(5) . . . . ?
C5 C7 C9 C18 -175.2(3) . . . . ?
C5 C7 C16 C32 -108.4(4) . . . . ?
C5 C7 C16 C35 70.5(4) . . . . ?
C5 C11 C14 C13 1.4(6) . . . . ?
C7 C5 C11 C14 -174.0(3) . . . . ?
C7 C5 C23 C8 -6.7(5) . . . . ?
C7 C5 C23 C10 170.9(3) . . . . ?
C7 C9 C18 C20 -178.6(4) . . . . ?
C7 C9 C18 C28 3.1(6) . . . . ?
C7 C16 C32 C31 177.8(3) . . . . ?
C7 C16 C35 C27 -178.3(3) . . . . ?
C8 N4 C9 C7 -0.9(5) . . . . ?
C8 N4 C9 C18 179.7(3) . . . . ?
C8 N4 C17 C20 -179.8(3) . . . . ?
C8 N4 C17 C22 0.2(5) . . . . ?
C9 N4 C8 C23 -7.4(5) . . . . ?
C9 N4 C8 C24 173.1(3) . . . . ?
C9 N4 C17 C20 0.8(4) . . . . ?
C9 N4 C17 C22 -179.2(3) . . . . ?
C9 C7 C16 C32 71.8(4) . . . . ?
C9 C7 C16 C35 -109.3(4) . . . . ?
C9 C18 C20 C17 -0.2(4) . . . . ?
C9 C18 C20 C37 179.6(3) . . . . ?
C9 C18 C28 C29 178.7(3) . . . . ?
C10 C13 C14 C11 -3.8(6) . . . . ?
C11 C5 C7 C9 176.4(3) . . . . ?
C11 C5 C7 C16 -3.4(5) . . . . ?
C11 C5 C23 C8 175.2(3) . . . . ?
C11 C5 C23 C10 -7.2(5) . . . . ?
C12 C19 C30 C26 -0.7(6) . . . . ?
C12 C21 C33 C26 0.5(6) . . . . ?
C13 C10 C23 C5 5.1(5) . . . . ?
C13 C10 C23 C8 -177.5(3) . . . . ?
C16 C7 C9 N4 -174.7(3) . . . . ?
C16 C7 C9 C18 4.6(6) . . . . ?
C17 N4 C8 C23 173.3(3) . . . . ?
C17 N4 C8 C24 -6.2(5) . . . . ?
C17 N4 C9 C7 178.5(3) . . . . ?
C17 N4 C9 C18 -0.9(4) . . . . ?
C17 C20 C37 C38 -178.7(4) . . . . ?
C18 C20 C37 C38 1.5(5) . . . . ?
C18 C28 C29 C38 0.9(5) . . . . ?
C19 C12 C21 C33 -2.9(5) . . . . ?
C19 C12 C24 C8 55.9(5) . . . . ?
C19 C12 C24 C15 -120.4(4) . . . . ?
C20 C17 C22 C15 -175.7(4) . . . . ?
C20 C18 C28 C29 0.6(5) . . . . ?
C20 C37 C38 C29 0.0(6) . . . . ?
C21 C12 C19 C30 3.0(5) . . . . ?
C21 C12 C24 C8 -127.5(4) . . . . ?
C21 C12 C24 C15 56.2(5) . . . . ?
C22 C15 C24 C8 -3.5(5) . . . . ?
C22 C15 C24 C12 172.9(3) . . . . ?
C22 C17 C20 C18 179.6(4) . . . . ?
C22 C17 C20 C37 -0.2(7) . . . . ?
C23 C5 C7 C9 -1.7(5) . . . . ?
C23 C5 C7 C16 178.5(3) . . . . ?
C23 C5 C11 C14 4.1(5) . . . . ?
C23 C8 C24 C12 11.9(5) . . . . ?
C23 C8 C24 C15 -171.8(3) . . . . ?
C23 C10 C13 C14 0.4(6) . . . . ?
C24 C8 C23 C5 -169.8(3) . . . . ?
C24 C8 C23 C10 12.7(5) . . . . ?
C24 C12 C19 C30 179.7(3) . . . . ?
C24 C12 C21 C33 -179.6(3) . . . . ?
C24 C15 C22 C17 -2.6(6) . . . . ?
C28 C18 C20 C17 178.3(3) . . . . ?
C28 C18 C20 C37 -1.9(5) . . . . ?
C28 C29 C38 C37 -1.3(6) . . . . ?
C30 C26 C33 C21 1.8(6) . . . . ?
C32 C16 C35 C27 0.5(5) . . . . ?
C32 C31 C36 C27 -0.7(6) . . . . ?
C33 C26 C30 C19 -1.7(6) . . . . ?
C35 C16 C32 C31 -1.1(5) . . . . ?
C35 C27 C36 C31 0.2(6) . . . . ?
C36 C27 C35 C16 -0.1(6) . . . . ?
C36 C31 C32 C16 1.2(6) . . . . ?

_shelx_res_file                  
;
TITL qiyao12CuLT in P21/c #14
    qiyao12cult.res
    created by SHELXL-2018/3 at 17:21:08 on 14-Sep-2020
REM reset to P21/c #14
CELL 1.54184 11.077676 21.640978 13.771086 90 101.8388 90
ZERR 4 0.000195 0.000385 0.000269 0 0.0018 0
LATT 1
SYMM -X,0.5+Y,0.5-Z
SFAC C H B Cl F N
UNIT 132 88 4 24 16 4

L.S. 8
PLAN  20
TEMP -173
CONF
BOND
fmap 2
acta 133
OMIT 0 135
REM <olex2.extras>
REM <HklSrc "%.\\qiyao12CuLT.hkl">
REM </olex2.extras>

WGHT    0.095400    6.595700
FVAR       2.95723
CL1   4    0.005582    0.216502    0.689660    11.00000    0.06051    0.04379 =
         0.04285   -0.00428   -0.00633    0.00395
CL0A  4   -0.503570    0.240676    0.624739    11.00000    0.04221    0.06343 =
         0.09897    0.02477   -0.00156    0.00593
CL3   4   -0.666374    0.215123    0.757327    11.00000    0.04401    0.05721 =
         0.12741   -0.00081    0.02457    0.00001
CL4   4   -0.174210    0.190264    0.513432    11.00000    0.04531    0.09633 =
         0.05032   -0.01131    0.00156   -0.00776
CL5   4   -0.197871    0.299095    0.630625    11.00000    0.06943    0.03997 =
         0.16745    0.01660    0.06666    0.01712
F1    5   -0.446700    0.430411    1.220528    11.00000    0.01736    0.04449 =
         0.02685    0.00649    0.00477    0.00190
CL2   4   -0.422829    0.264618    0.832493    11.00000    0.07308    0.07513 =
         0.12067   -0.03458   -0.01518   -0.00963
F3    5   -0.274806    0.457242    1.333356    11.00000    0.04319    0.05206 =
         0.02597   -0.01021    0.00632   -0.02045
N4    6   -0.547514    0.414936    0.808907    11.00000    0.01929    0.01837 =
         0.01516    0.00113    0.00236   -0.00060
C5    1   -0.567677    0.411828    0.606724    11.00000    0.01833    0.01771 =
         0.01991    0.00132    0.00325    0.00195
F6    5   -0.275222    0.465732    1.173084    11.00000    0.03268    0.11964 =
         0.02357    0.01552    0.00487   -0.02547
C7    1   -0.673504    0.397385    0.648170    11.00000    0.01542    0.01553 =
         0.01957    0.00188    0.00318    0.00078
C8    1   -0.445620    0.433526    0.774970    11.00000    0.01685    0.01645 =
         0.02000    0.00167    0.00491    0.00188
C9    1   -0.660634    0.396506    0.748199    11.00000    0.01398    0.01607 =
         0.02245    0.00164    0.00378   -0.00089
C10   1   -0.347497    0.431525    0.626894    11.00000    0.01656    0.02653 =
         0.02041   -0.00011    0.00270    0.00239
AFIX  43
H10   2   -0.268747    0.437991    0.668381    11.00000   -1.20000
AFIX   0
C11   1   -0.575204    0.409822    0.503527    11.00000    0.01990    0.02425 =
         0.01732    0.00074    0.00222   -0.00017
AFIX  43
H11   2   -0.652822    0.402690    0.460734    11.00000   -1.20000
AFIX   0
C12   1   -0.237632    0.489340    0.823551    11.00000    0.01780    0.02471 =
         0.01763   -0.00167    0.00182   -0.00038
C13   1   -0.357174    0.427143    0.526780    11.00000    0.01824    0.03418 =
         0.02473   -0.00025    0.00817    0.00281
AFIX  43
H13   2   -0.285241    0.430321    0.499579    11.00000   -1.20000
AFIX   0
C14   1   -0.472588    0.417967    0.463451    11.00000    0.02664    0.03421 =
         0.01628    0.00035    0.00529    0.00042
AFIX  43
H14   2   -0.479505    0.417409    0.393545    11.00000   -1.20000
AFIX   0
C15   1   -0.352625    0.452238    0.947347    11.00000    0.02400    0.02885 =
         0.01835    0.00090   -0.00040    0.00090
AFIX  43
H15   2   -0.284039    0.465680    0.996042    11.00000   -1.20000
AFIX   0
C16   1   -0.795372    0.383403    0.582401    11.00000    0.01657    0.02182 =
         0.01778    0.00434    0.00349   -0.00243
C17   1   -0.554745    0.412122    0.907704    11.00000    0.02560    0.02224 =
         0.01939    0.00253    0.00585    0.00071
C18   1   -0.741876    0.380398    0.815284    11.00000    0.02433    0.01659 =
         0.02182    0.00092    0.00947    0.00076
C19   1   -0.253363    0.541573    0.762826    11.00000    0.01957    0.02459 =
         0.02361    0.00096    0.00236    0.00016
AFIX  43
H19   2   -0.334048    0.556525    0.736412    11.00000   -1.20000
AFIX   0
C20   1   -0.676986    0.390166    0.911916    11.00000    0.02418    0.01912 =
         0.02514    0.00088    0.01040   -0.00139
C21   1   -0.118596    0.469682    0.865561    11.00000    0.02132    0.02813 =
         0.02774    0.00427    0.00001    0.00167
AFIX  43
H21   2   -0.106698    0.435347    0.909476    11.00000   -1.20000
AFIX   0
C22   1   -0.454800    0.428951    0.978802    11.00000    0.03013    0.02961 =
         0.01496    0.00263    0.00308    0.00023
AFIX  43
H22   2   -0.455371    0.424825    1.047386    11.00000   -1.20000
AFIX   0
C23   1   -0.451700    0.426663    0.669867    11.00000    0.01546    0.01827 =
         0.01978    0.00139    0.00121    0.00269
C24   1   -0.345871    0.456829    0.848002    11.00000    0.01692    0.02308 =
         0.01884    0.00104    0.00089    0.00236

F25   5   -0.278083    0.370520    1.246254    11.00000    0.03713    0.03837 =
         0.13409   -0.03569   -0.00136    0.00943
C26   1   -0.033572    0.550735    0.779891    11.00000    0.02239    0.03196 =
         0.03784    0.00071    0.00885   -0.00674
AFIX  43
H26   2    0.035659    0.570846    0.763223    11.00000   -1.20000
AFIX   0
C27   1   -0.928137    0.318213    0.465940    11.00000    0.03201    0.02930 =
         0.02402   -0.00036   -0.00137   -0.00916
AFIX  43
H27   2   -0.941251    0.280925    0.428865    11.00000   -1.20000
AFIX   0
C28   1   -0.862352    0.357433    0.797519    11.00000    0.02307    0.01954 =
         0.02886    0.00104    0.00872   -0.00166
AFIX  43
H28   2   -0.907291    0.350207    0.731981    11.00000   -1.20000
AFIX   0
C29   1   -0.913781    0.345588    0.879684    11.00000    0.02740    0.02555 =
         0.03923    0.00103    0.01657   -0.00253
AFIX  43
H29   2   -0.995080    0.329371    0.869811    11.00000   -1.20000
AFIX   0
C30   1   -0.152071    0.571700    0.740886    11.00000    0.02419    0.02432 =
         0.03154    0.00379    0.00527   -0.00021
AFIX  43
H30   2   -0.163668    0.606946    0.698876    11.00000   -1.20000
AFIX   0
C31   1   -1.002690    0.415002    0.510693    11.00000    0.01877    0.03025 =
         0.05446    0.00955   -0.00125    0.00151
AFIX  43
H31   2   -1.066798    0.444811    0.504253    11.00000   -1.20000
AFIX   0
C32   1   -0.889562    0.426535    0.574588    11.00000    0.01876    0.02186 =
         0.04048    0.00022    0.00316   -0.00346
AFIX  43
H32   2   -0.877280    0.463583    0.612332    11.00000   -1.20000
AFIX   0
C33   1   -0.016867    0.500313    0.843267    11.00000    0.01654    0.03479 =
         0.04200   -0.00120   -0.00061   -0.00188
AFIX  43
H33   2    0.064139    0.486564    0.871624    11.00000   -1.20000
AFIX   0

B34   3   -0.317103    0.430461    1.243501    11.00000    0.01652    0.03355 =
         0.01683   -0.00227    0.00259   -0.00235
C35   1   -0.815138    0.328980    0.528107    11.00000    0.02400    0.02548 =
         0.02083    0.00315    0.00178    0.00084
AFIX  43
H35   2   -0.751152    0.299162    0.533627    11.00000   -1.20000
AFIX   0
C36   1   -1.022236    0.361184    0.457205    11.00000    0.02460    0.03389 =
         0.03449    0.00886   -0.00449   -0.00980
AFIX  43
H36   2   -1.099693    0.353473    0.414534    11.00000   -1.20000
AFIX   0
C37   1   -0.729920    0.379295    0.994151    11.00000    0.03563    0.02834 =
         0.02371    0.00264    0.01341   -0.00056
AFIX  43
H37   2   -0.685635    0.387014    1.059736    11.00000   -1.20000
AFIX   0
C38   1   -0.849261    0.356868    0.976227    11.00000    0.03509    0.03061 =
         0.03395    0.00566    0.02027   -0.00292
AFIX  43
H38   2   -0.887983    0.349006    1.030474    11.00000   -1.20000
AFIX   0

C39   1   -0.151163    0.222827    0.634616    11.00000    0.04955    0.03409 =
         0.05368    0.00654    0.02208   -0.00208
AFIX  13
H39   2   -0.200287    0.198696    0.674874    11.00000   -1.20000
AFIX   0

C40   1   -0.513093    0.216278    0.746210    11.00000    0.03387    0.03027 =
         0.09153    0.00272   -0.00419    0.00267
AFIX  13
H40   2   -0.479455    0.173358    0.756502    11.00000   -1.20000
AFIX   0
HKLF 4


REM  qiyao12CuLT in P21/c #14
REM wR2 = 0.1947, GooF = S = 1.074, Restrained GooF = 1.074 for all data
REM R1 = 0.0695 for 4613 Fo > 4sig(Fo) and 0.0848 for all 5788 data
REM 406 parameters refined using 0 restraints

END

WGHT      0.0945      6.6516

REM Highest difference peak  1.546,  deepest hole -0.793,  1-sigma level  0.090
Q1    1  -0.2596  0.4194  1.1658  11.00000  0.05    1.55
Q2    1  -0.1798  0.3049  0.7215  11.00000  0.05    1.43
Q3    1  -0.2167  0.2318  0.5279  11.00000  0.05    1.28
Q4    1  -0.6563  0.2194  0.8228  11.00000  0.05    1.05
Q5    1  -0.5172  0.2502  0.9187  11.00000  0.05    0.88
Q6    1  -0.4357  0.2740  0.7390  11.00000  0.05    0.80
Q7    1  -0.4744  0.2608  0.6947  11.00000  0.05    0.58
Q8    1  -0.3098  0.3595  1.3022  11.00000  0.05    0.56
Q9    1  -0.0570  0.2353  0.6995  11.00000  0.05    0.52
Q10   1  -0.3110  0.3731  1.1904  11.00000  0.05    0.44
Q11   1  -0.3871  0.2292  0.8598  11.00000  0.05    0.43
Q12   1  -0.5601  0.2388  0.6586  11.00000  0.05    0.42
Q13   1  -0.2855  0.4687  1.2766  11.00000  0.05    0.35
Q14   1  -0.6998  0.3833  0.9555  11.00000  0.05    0.33
Q15   1  -0.2662  0.2916  0.5941  11.00000  0.05    0.32
Q16   1  -0.6104  0.4026  0.9142  11.00000  0.05    0.31
Q17   1  -0.7089  0.3764  0.7811  11.00000  0.05    0.31
Q18   1  -0.5674  0.4009  0.5617  11.00000  0.05    0.31
Q19   1  -0.4996  0.4230  0.6483  11.00000  0.05    0.30
Q20   1  -0.6169  0.4089  0.6229  11.00000  0.05    0.30
;
_shelx_res_checksum              31472
_olex2_submission_special_instructions 'No special instructions were received'
####################################################################### 
# 
# This file contains crystal structure data downloaded from the 
# Cambridge Structural Database (CSD) hosted by the Cambridge 
# Crystallographic Data Centre (CCDC).
# 
# Full information about CCDC data access policies and citation 
# guidelines are available at http://www.ccdc.cam.ac.uk/access/V1 
# 
# Audit and citation data items may have been added by the CCDC. 
# Please retain this information to preserve the provenance of 
# this file and to allow appropriate attribution of the data. 
# 
#######################################################################

data_qiyao6cult
_database_code_depnum_ccdc_archive 'CCDC 2035839'
loop_
_audit_author_name
_audit_author_address
'Qiyao Li'
;the Hong Kong University of Science and Techonoly
China
;
_audit_update_record             
;
2020-10-07 deposited with the CCDC.	2020-10-19 downloaded from the CCDC.
;
_audit_creation_date             2018-06-06
_audit_creation_method           
;
Olex2 1.2
(compiled 2017.08.10 svn.r3458 for OlexSys, GUI svn.r5381)
;
_shelx_SHELXL_version_number     2014/7
_chemical_name_common            ?
_chemical_name_systematic        ?
_chemical_formula_moiety         'F6 P, C31 H22 N'
_chemical_formula_sum            'C31 H22 F6 N P'
_chemical_formula_weight         553.46
_chemical_melting_point          ?
loop_
_atom_type_symbol
_atom_type_description
_atom_type_scat_dispersion_real
_atom_type_scat_dispersion_imag
_atom_type_scat_source
C C 0.0181 0.0091 'International Tables Vol C Tables 4.2.6.8 and 6.1.1.4'
H H 0.0000 0.0000 'International Tables Vol C Tables 4.2.6.8 and 6.1.1.4'
F F 0.0727 0.0534 'International Tables Vol C Tables 4.2.6.8 and 6.1.1.4'
N N 0.0311 0.0180 'International Tables Vol C Tables 4.2.6.8 and 6.1.1.4'
P P 0.2955 0.4335 'International Tables Vol C Tables 4.2.6.8 and 6.1.1.4'

_shelx_space_group_comment       
;
The symmetry employed for this shelxl refinement is uniquely defined
by the following loop, which should always be used as a source of
symmetry information in preference to the above space-group names.
They are only intended as comments.
;
_space_group_crystal_system      triclinic
_space_group_IT_number           2
_space_group_name_H-M_alt        'P -1'
_space_group_name_Hall           '-P 1'
loop_
_space_group_symop_operation_xyz
'x, y, z'
'-x, -y, -z'

_cell_length_a                   8.5484(5)
_cell_length_b                   11.4387(6)
_cell_length_c                   13.6080(9)
_cell_angle_alpha                103.553(5)
_cell_angle_beta                 90.551(5)
_cell_angle_gamma                98.266(5)
_cell_volume                     1278.83(14)
_cell_formula_units_Z            2
_cell_measurement_reflns_used    3063
_cell_measurement_temperature    100.01(10)
_cell_measurement_theta_max      74.1890
_cell_measurement_theta_min      5.2090
_shelx_estimated_absorpt_T_max   0.802
_shelx_estimated_absorpt_T_min   0.769
_exptl_absorpt_coefficient_mu    1.539
_exptl_absorpt_correction_T_max  1.00000
_exptl_absorpt_correction_T_min  0.97195
_exptl_absorpt_correction_type   multi-scan
_exptl_absorpt_process_details   
;
CrysAlisPro 1.171.39.46 (Rigaku Oxford Diffraction, 2018)
Empirical absorption correction using spherical harmonics,
 implemented in SCALE3 ABSPACK scaling algorithm.
;
_exptl_absorpt_special_details   ?
_exptl_crystal_colour            yellow
_exptl_crystal_colour_primary    yellow
_exptl_crystal_density_diffrn    1.437
_exptl_crystal_density_meas      ?
_exptl_crystal_density_method    ?
_exptl_crystal_description       block
_exptl_crystal_F_000             568
_exptl_crystal_size_max          0.18
_exptl_crystal_size_mid          0.16
_exptl_crystal_size_min          0.15
_exptl_transmission_factor_max   ?
_exptl_transmission_factor_min   ?
_diffrn_reflns_av_R_equivalents  0.0221
_diffrn_reflns_av_unetI/netI     0.0364
_diffrn_reflns_Laue_measured_fraction_full 0.986
_diffrn_reflns_Laue_measured_fraction_max 0.984
_diffrn_reflns_limit_h_max       7
_diffrn_reflns_limit_h_min       -10
_diffrn_reflns_limit_k_max       13
_diffrn_reflns_limit_k_min       -13
_diffrn_reflns_limit_l_max       15
_diffrn_reflns_limit_l_min       -16
_diffrn_reflns_number            7001
_diffrn_reflns_point_group_measured_fraction_full 0.986
_diffrn_reflns_point_group_measured_fraction_max 0.984
_diffrn_reflns_theta_full        66.500
_diffrn_reflns_theta_max         67.488
_diffrn_reflns_theta_min         4.021
_diffrn_ambient_environment      N~2~
_diffrn_ambient_temperature      100.01(10)
_diffrn_detector                 'CCD plate'
_diffrn_detector_area_resol_mean 10.3577
_diffrn_detector_type            Atlas
_diffrn_measured_fraction_theta_full 0.986
_diffrn_measured_fraction_theta_max 0.984
_diffrn_measurement_details      
;
List of Runs (angles in degrees, time in seconds):

  # Type    Start    End  Width  t~exp~   \w     \q     \k     \f   Frames
#--------------------------------------------------------------------------
  1  \w     30.00 113.00   1.00    1.00    --  107.97-111.00 -90.00   83
  2  \w    -65.00  41.00   1.00    1.00    --  -40.45  19.00  60.00  106
  3  \w   -116.00 -27.00   1.00    1.00    --  -40.45 -37.00-120.00   89
  4  \w    -65.00  20.00   1.00    1.00    --  -40.45  57.00-180.00   85
  5  \w     37.00  83.00   1.00    1.00    --   40.45-125.00 -60.00   46
  6  \w     35.00  73.00   1.00    1.00    --   40.45-125.00  90.00   38
  7  \w     79.00 175.00   1.00    1.00    --  107.97  61.00 120.00   96
  8  \w     90.00 178.00   1.00    1.00    --  107.97  77.00  60.00   88
  9  \w     29.00 139.00   1.00    1.00    --  107.97 -77.00 -30.00  110
 10  \w    101.00 148.00   1.00    1.00    --  107.97 111.00-180.00   47
 11  \w     82.00 172.00   1.00    1.00    --  107.97  77.00   0.00   90
 12  \w     57.00 149.00   1.00    1.00    --  107.97 178.00 -90.00   92
;
_diffrn_measurement_device       'kappa diffractometer'
_diffrn_measurement_device_type  'SuperNova, Dual, Cu at zero, Atlas'
_diffrn_measurement_method       '\w scans'
_diffrn_orient_matrix_type       
'CrysAlisPro convention (1999,Acta A55,543-557)'
_diffrn_orient_matrix_UB_11      -0.0327583000
_diffrn_orient_matrix_UB_12      -0.1381957000
_diffrn_orient_matrix_UB_13      -0.0458049000
_diffrn_orient_matrix_UB_21      0.0554111000
_diffrn_orient_matrix_UB_22      -0.0229392000
_diffrn_orient_matrix_UB_23      0.1009711000
_diffrn_orient_matrix_UB_31      -0.1705499000
_diffrn_orient_matrix_UB_32      -0.0034074000
_diffrn_orient_matrix_UB_33      0.0359939000
_diffrn_radiation_monochromator  mirror
_diffrn_radiation_probe          x-ray
_diffrn_radiation_type           CuK\a
_diffrn_radiation_wavelength     1.54184
_diffrn_source                   'micro-focus sealed X-ray tube'
_diffrn_source_current           0.80
_diffrn_source_power             0.040
_diffrn_source_target            Cu
_diffrn_source_type              'SuperNova (Cu) X-ray Source'
_diffrn_source_voltage           50
_reflns_Friedel_coverage         0.000
_reflns_Friedel_fraction_full    .
_reflns_Friedel_fraction_max     .
_reflns_number_gt                3660
_reflns_number_total             4537
_reflns_odcompleteness_completeness 98.38
_reflns_odcompleteness_iscentric 1
_reflns_odcompleteness_theta     67.46
_reflns_special_details          
;
 Reflections were merged by SHELXL according to the crystal
 class for the calculation of statistics and refinement.
 
 _reflns_Friedel_fraction is defined as the number of unique
 Friedel pairs measured divided by the number that would be
 possible theoretically, ignoring centric projections and
 systematic absences.
;
_reflns_threshold_expression     'I > 2\s(I)'
_computing_cell_refinement       'CrysAlisPro 1.171.39.46 (Rigaku OD, 2018)'
_computing_data_collection       'CrysAlisPro 1.171.39.46 (Rigaku OD, 2018)'
_computing_data_reduction        'CrysAlisPro 1.171.39.46 (Rigaku OD, 2018)'
_computing_molecular_graphics    'Olex2 (Dolomanov et al., 2009)'
_computing_publication_material  'Olex2 (Dolomanov et al., 2009)'
_computing_structure_refinement  'ShelXL (Sheldrick, 2015)'
_computing_structure_solution    'olex2.solve (Bourhis et al., 2015)'
_refine_diff_density_max         0.247
_refine_diff_density_min         -0.375
_refine_diff_density_rms         0.046
_refine_ls_extinction_coef       .
_refine_ls_extinction_method     none
_refine_ls_goodness_of_fit_ref   1.024
_refine_ls_hydrogen_treatment    constr
_refine_ls_matrix_type           full
_refine_ls_number_parameters     352
_refine_ls_number_reflns         4537
_refine_ls_number_restraints     0
_refine_ls_R_factor_all          0.0492
_refine_ls_R_factor_gt           0.0362
_refine_ls_restrained_S_all      1.024
_refine_ls_shift/su_max          0.000
_refine_ls_shift/su_mean         0.000
_refine_ls_structure_factor_coef Fsqd
_refine_ls_weighting_details     
'w=1/[\s^2^(Fo^2^)+(0.0570P)^2^+0.0480P] where P=(Fo^2^+2Fc^2^)/3'
_refine_ls_weighting_scheme      calc
_refine_ls_wR_factor_gt          0.0939
_refine_ls_wR_factor_ref         0.1006
_refine_special_details          ?
_olex2_refinement_description    
;
1. Fixed Uiso
 At 1.2 times of:
  All C(H) groups
2.a Aromatic/amide H refined with riding coordinates:
 C2(H2), C3(H3), C4(H4), C6(H6), C7(H7), C8(H8), C9(H9), C16(H16), C17(H17),
 C18(H18), C19(H19), C20(H20), C22(H22), C23(H23), C24(H24), C25(H25), C26(H26),
  C28(H28), C29(H29), C30(H30), C31(H31), C32(H32)
;
_atom_sites_solution_hydrogens   geom
_atom_sites_solution_primary     iterative
_atom_sites_solution_secondary   ?
loop_
_atom_site_label
_atom_site_type_symbol
_atom_site_fract_x
_atom_site_fract_y
_atom_site_fract_z
_atom_site_U_iso_or_equiv
_atom_site_adp_type
_atom_site_occupancy
_atom_site_site_symmetry_order
_atom_site_calc_flag
_atom_site_refinement_flags_posn
_atom_site_refinement_flags_adp
_atom_site_refinement_flags_occupancy
_atom_site_disorder_assembly
_atom_site_disorder_group
P1 P 0.15629(5) 0.43760(4) 0.21740(3) 0.02109(13) Uani 1 1 d . . . . .
F1 F 0.22044(12) 0.41100(9) 0.31933(8) 0.0282(2) Uani 1 1 d . . . . .
F2 F 0.09390(12) 0.46366(10) 0.11383(8) 0.0326(3) Uani 1 1 d . . . . .
F3 F 0.21740(12) 0.57954(9) 0.25941(8) 0.0311(3) Uani 1 1 d . . . . .
F4 F -0.01072(12) 0.45466(10) 0.26575(8) 0.0318(3) Uani 1 1 d . . . . .
F5 F 0.09603(14) 0.29517(10) 0.17384(9) 0.0383(3) Uani 1 1 d . . . . .
F6 F 0.32466(12) 0.42058(10) 0.16847(8) 0.0307(3) Uani 1 1 d . . . . .
N1 N 0.55581(16) 0.25665(12) 0.12273(11) 0.0200(3) Uani 1 1 d . . . . .
C2 C 0.6883(2) 0.34278(15) 0.12956(14) 0.0231(4) Uani 1 1 d . . . . .
H2 H 0.7562 0.3635 0.1887 0.028 Uiso 1 1 calc R . . . .
C3 C 0.7233(2) 0.39850(15) 0.05307(14) 0.0243(4) Uani 1 1 d . . . . .
H3 H 0.8202 0.4518 0.0555 0.029 Uiso 1 1 calc R . . . .
C4 C 0.6164(2) 0.37695(16) -0.02860(14) 0.0245(4) Uani 1 1 d . . . . .
H4 H 0.6342 0.4229 -0.0783 0.029 Uiso 1 1 calc R . . . .
C5 C 0.4836(2) 0.28892(15) -0.03857(13) 0.0205(4) Uani 1 1 d . . . . .
C6 C 0.2829(2) 0.04008(15) -0.07165(14) 0.0227(4) Uani 1 1 d . . . . .
H6 H 0.3106 0.0680 -0.1305 0.027 Uiso 1 1 calc R . . . .
C7 C 0.1774(2) -0.06489(16) -0.08017(14) 0.0257(4) Uani 1 1 d . . . . .
H7 H 0.1328 -0.1088 -0.1448 0.031 Uiso 1 1 calc R . . . .
C8 C 0.1354(2) -0.10745(15) 0.00570(14) 0.0269(4) Uani 1 1 d . . . . .
H8 H 0.0599 -0.1786 -0.0003 0.032 Uiso 1 1 calc R . . . .
C9 C 0.2033(2) -0.04640(15) 0.09855(14) 0.0263(4) Uani 1 1 d . . . . .
H9 H 0.1751 -0.0761 0.1566 0.032 Uiso 1 1 calc R . . . .
C10 C 0.3957(2) 0.12001(16) 0.20492(14) 0.0228(4) Uani 1 1 d . . . . .
C11 C 0.5170(2) 0.21187(15) 0.21066(13) 0.0219(4) Uani 1 1 d . . . . .
C12 C 0.46169(19) 0.21807(15) 0.03447(13) 0.0196(4) Uani 1 1 d . . . . .
C13 C 0.35019(19) 0.10635(15) 0.02298(13) 0.0199(4) Uani 1 1 d . . . . .
C14 C 0.3145(2) 0.05993(15) 0.10907(13) 0.0222(4) Uani 1 1 d . . . . .
C15 C 0.3647(2) 0.28311(15) -0.12082(13) 0.0217(4) Uani 1 1 d . . . . .
C16 C 0.4123(2) 0.28682(16) -0.21799(14) 0.0271(4) Uani 1 1 d . . . . .
H16 H 0.5204 0.2863 -0.2334 0.032 Uiso 1 1 calc R . . . .
C17 C 0.3021(2) 0.29126(18) -0.29245(15) 0.0339(5) Uani 1 1 d . . . . .
H17 H 0.3350 0.2933 -0.3586 0.041 Uiso 1 1 calc R . . . .
C18 C 0.1441(2) 0.29272(18) -0.27029(16) 0.0347(5) Uani 1 1 d . . . . .
H18 H 0.0687 0.2946 -0.3214 0.042 Uiso 1 1 calc R . . . .
C19 C 0.0968(2) 0.29142(16) -0.17348(15) 0.0296(4) Uani 1 1 d . . . . .
H19 H -0.0111 0.2938 -0.1581 0.036 Uiso 1 1 calc R . . . .
C20 C 0.2056(2) 0.28658(15) -0.09899(14) 0.0235(4) Uani 1 1 d . . . . .
H20 H 0.1720 0.2856 -0.0328 0.028 Uiso 1 1 calc R . . . .
C21 C 0.3459(2) 0.07962(16) 0.29842(14) 0.0250(4) Uani 1 1 d . . . . .
C22 C 0.2453(2) 0.14111(17) 0.36311(14) 0.0287(4) Uani 1 1 d . . . . .
H22 H 0.2086 0.2102 0.3489 0.034 Uiso 1 1 calc R . . . .
C23 C 0.1977(2) 0.10198(19) 0.44888(15) 0.0347(5) Uani 1 1 d . . . . .
H23 H 0.1289 0.1449 0.4933 0.042 Uiso 1 1 calc R . . . .
C24 C 0.2491(3) 0.0020(2) 0.47004(17) 0.0447(6) Uani 1 1 d . . . . .
H24 H 0.2165 -0.0240 0.5290 0.054 Uiso 1 1 calc R . . . .
C25 C 0.3482(3) -0.0605(2) 0.4056(2) 0.0576(7) Uani 1 1 d . . . . .
H25 H 0.3836 -0.1300 0.4198 0.069 Uiso 1 1 calc R . . . .
C26 C 0.3964(3) -0.0221(2) 0.31977(19) 0.0467(6) Uani 1 1 d . . . . .
H26 H 0.4644 -0.0658 0.2753 0.056 Uiso 1 1 calc R . . . .
C27 C 0.6132(2) 0.27220(16) 0.30541(13) 0.0244(4) Uani 1 1 d . . . . .
C28 C 0.5949(2) 0.38865(17) 0.35853(14) 0.0285(4) Uani 1 1 d . . . . .
H28 H 0.5191 0.4300 0.3349 0.034 Uiso 1 1 calc R . . . .
C29 C 0.6868(2) 0.44456(19) 0.44574(15) 0.0322(4) Uani 1 1 d . . . . .
H29 H 0.6724 0.5236 0.4823 0.039 Uiso 1 1 calc R . . . .
C30 C 0.7994(2) 0.38606(19) 0.48012(15) 0.0335(5) Uani 1 1 d . . . . .
H30 H 0.8634 0.4251 0.5394 0.040 Uiso 1 1 calc R . . . .
C31 C 0.8177(2) 0.2705(2) 0.42742(15) 0.0369(5) Uani 1 1 d . . . . .
H31 H 0.8952 0.2301 0.4506 0.044 Uiso 1 1 calc R . . . .
C32 C 0.7246(2) 0.21270(18) 0.34124(15) 0.0310(4) Uani 1 1 d . . . . .
H32 H 0.7367 0.1324 0.3065 0.037 Uiso 1 1 calc R . . . .

loop_
_atom_site_aniso_label
_atom_site_aniso_U_11
_atom_site_aniso_U_22
_atom_site_aniso_U_33
_atom_site_aniso_U_23
_atom_site_aniso_U_13
_atom_site_aniso_U_12
P1 0.0191(2) 0.0196(2) 0.0235(2) 0.00529(18) -0.00049(18) -0.00095(17)
F1 0.0296(6) 0.0292(6) 0.0265(6) 0.0090(4) -0.0029(4) 0.0031(4)
F2 0.0294(6) 0.0444(7) 0.0272(6) 0.0133(5) -0.0004(5) 0.0085(5)
F3 0.0323(6) 0.0191(5) 0.0399(6) 0.0064(5) 0.0032(5) -0.0015(4)
F4 0.0195(5) 0.0421(6) 0.0335(6) 0.0112(5) 0.0032(5) 0.0002(5)
F5 0.0481(7) 0.0228(6) 0.0363(7) 0.0005(5) -0.0034(5) -0.0087(5)
F6 0.0257(6) 0.0363(6) 0.0337(6) 0.0120(5) 0.0065(5) 0.0100(5)
N1 0.0198(7) 0.0173(7) 0.0224(8) 0.0053(6) 0.0012(6) 0.0001(6)
C2 0.0192(9) 0.0194(8) 0.0288(10) 0.0042(7) -0.0017(7) -0.0007(7)
C3 0.0184(9) 0.0196(9) 0.0337(10) 0.0070(7) 0.0012(7) -0.0025(7)
C4 0.0231(9) 0.0219(9) 0.0290(10) 0.0090(7) 0.0037(8) -0.0002(7)
C5 0.0208(9) 0.0166(8) 0.0230(9) 0.0035(7) 0.0023(7) 0.0009(7)
C6 0.0220(9) 0.0184(8) 0.0277(10) 0.0061(7) 0.0028(7) 0.0025(7)
C7 0.0231(9) 0.0201(9) 0.0311(10) 0.0017(7) 0.0021(8) 0.0005(7)
C8 0.0228(9) 0.0170(8) 0.0375(11) 0.0045(8) 0.0059(8) -0.0049(7)
C9 0.0260(9) 0.0193(9) 0.0350(11) 0.0105(8) 0.0090(8) 0.0007(7)
C10 0.0242(9) 0.0192(8) 0.0269(10) 0.0090(7) 0.0046(7) 0.0042(7)
C11 0.0229(9) 0.0208(9) 0.0231(9) 0.0069(7) 0.0021(7) 0.0041(7)
C12 0.0179(8) 0.0178(8) 0.0228(9) 0.0046(7) 0.0024(7) 0.0012(7)
C13 0.0162(8) 0.0165(8) 0.0273(9) 0.0064(7) 0.0045(7) 0.0013(6)
C14 0.0210(9) 0.0190(8) 0.0272(10) 0.0073(7) 0.0043(7) 0.0021(7)
C15 0.0238(9) 0.0146(8) 0.0255(9) 0.0052(7) -0.0017(7) -0.0014(7)
C16 0.0284(10) 0.0245(9) 0.0281(10) 0.0086(8) 0.0018(8) -0.0006(7)
C17 0.0420(12) 0.0321(11) 0.0274(10) 0.0106(8) -0.0024(9) -0.0007(9)
C18 0.0375(11) 0.0299(10) 0.0360(11) 0.0090(9) -0.0137(9) 0.0022(9)
C19 0.0257(10) 0.0220(9) 0.0396(11) 0.0070(8) -0.0041(8) -0.0003(7)
C20 0.0247(9) 0.0169(8) 0.0277(10) 0.0058(7) -0.0012(7) -0.0012(7)
C21 0.0240(9) 0.0243(9) 0.0281(10) 0.0102(8) 0.0023(8) 0.0017(7)
C22 0.0317(10) 0.0277(10) 0.0289(10) 0.0105(8) 0.0030(8) 0.0052(8)
C23 0.0371(11) 0.0413(12) 0.0295(11) 0.0130(9) 0.0079(9) 0.0102(9)
C24 0.0453(13) 0.0586(15) 0.0429(13) 0.0334(11) 0.0136(11) 0.0137(11)
C25 0.0709(17) 0.0618(16) 0.0663(17) 0.0490(14) 0.0324(14) 0.0382(14)
C26 0.0553(14) 0.0462(13) 0.0550(15) 0.0317(12) 0.0269(12) 0.0272(11)
C27 0.0240(9) 0.0264(9) 0.0230(9) 0.0081(7) 0.0029(7) 0.0008(7)
C28 0.0235(9) 0.0301(10) 0.0310(10) 0.0051(8) -0.0010(8) 0.0049(8)
C29 0.0297(10) 0.0331(11) 0.0297(11) 0.0002(8) 0.0000(8) 0.0037(8)
C30 0.0316(11) 0.0424(12) 0.0244(10) 0.0053(9) -0.0034(8) 0.0032(9)
C31 0.0386(12) 0.0465(12) 0.0295(11) 0.0123(9) -0.0059(9) 0.0146(10)
C32 0.0370(11) 0.0305(10) 0.0271(10) 0.0081(8) -0.0007(8) 0.0090(8)

_geom_special_details            
;
 All esds (except the esd in the dihedral angle between two l.s. planes)
 are estimated using the full covariance matrix.  The cell esds are taken
 into account individually in the estimation of esds in distances, angles
 and torsion angles; correlations between esds in cell parameters are only
 used when they are defined by crystal symmetry.  An approximate (isotropic)
 treatment of cell esds is used for estimating esds involving l.s. planes.
;
loop_
_geom_bond_atom_site_label_1
_geom_bond_atom_site_label_2
_geom_bond_distance
_geom_bond_site_symmetry_2
_geom_bond_publ_flag
P1 F1 1.5964(11) . ?
P1 F2 1.6087(11) . ?
P1 F3 1.5973(10) . ?
P1 F4 1.5960(11) . ?
P1 F5 1.6034(11) . ?
P1 F6 1.6097(11) . ?
N1 C2 1.377(2) . ?
N1 C11 1.432(2) . ?
N1 C12 1.384(2) . ?
C2 C3 1.357(2) . ?
C3 C4 1.385(2) . ?
C4 C5 1.388(2) . ?
C5 C12 1.420(2) . ?
C5 C15 1.488(2) . ?
C6 C7 1.375(2) . ?
C6 C13 1.402(2) . ?
C7 C8 1.399(3) . ?
C8 C9 1.370(3) . ?
C9 C14 1.409(2) . ?
C10 C11 1.353(2) . ?
C10 C14 1.443(2) . ?
C10 C21 1.498(2) . ?
C11 C27 1.488(2) . ?
C12 C13 1.456(2) . ?
C13 C14 1.414(2) . ?
C15 C16 1.396(2) . ?
C15 C20 1.399(2) . ?
C16 C17 1.391(3) . ?
C17 C18 1.388(3) . ?
C18 C19 1.385(3) . ?
C19 C20 1.385(3) . ?
C21 C22 1.381(3) . ?
C21 C26 1.387(3) . ?
C22 C23 1.389(3) . ?
C23 C24 1.371(3) . ?
C24 C25 1.375(3) . ?
C25 C26 1.387(3) . ?
C27 C28 1.390(3) . ?
C27 C32 1.393(3) . ?
C28 C29 1.384(3) . ?
C29 C30 1.385(3) . ?
C30 C31 1.380(3) . ?
C31 C32 1.383(3) . ?

loop_
_geom_angle_atom_site_label_1
_geom_angle_atom_site_label_2
_geom_angle_atom_site_label_3
_geom_angle
_geom_angle_site_symmetry_1
_geom_angle_site_symmetry_3
_geom_angle_publ_flag
F1 P1 F2 179.14(6) . . ?
F1 P1 F3 90.38(6) . . ?
F1 P1 F5 90.13(6) . . ?
F1 P1 F6 89.92(6) . . ?
F2 P1 F6 89.24(6) . . ?
F3 P1 F2 89.82(6) . . ?
F3 P1 F5 179.24(7) . . ?
F3 P1 F6 89.81(6) . . ?
F4 P1 F1 90.19(6) . . ?
F4 P1 F2 90.64(6) . . ?
F4 P1 F3 90.14(6) . . ?
F4 P1 F5 90.43(6) . . ?
F4 P1 F6 179.87(7) . . ?
F5 P1 F2 89.67(6) . . ?
F5 P1 F6 89.63(6) . . ?
C2 N1 C11 117.70(14) . . ?
C2 N1 C12 120.64(14) . . ?
C12 N1 C11 121.63(14) . . ?
C3 C2 N1 120.96(16) . . ?
C2 C3 C4 119.33(16) . . ?
C3 C4 C5 120.67(16) . . ?
C4 C5 C12 118.95(16) . . ?
C4 C5 C15 116.93(15) . . ?
C12 C5 C15 123.85(15) . . ?
C7 C6 C13 120.75(16) . . ?
C6 C7 C8 120.42(17) . . ?
C9 C8 C7 119.90(16) . . ?
C8 C9 C14 120.82(17) . . ?
C11 C10 C14 120.44(16) . . ?
C11 C10 C21 119.94(16) . . ?
C14 C10 C21 119.62(15) . . ?
N1 C11 C27 116.95(14) . . ?
C10 C11 N1 119.67(16) . . ?
C10 C11 C27 123.37(16) . . ?
N1 C12 C5 117.60(15) . . ?
N1 C12 C13 117.24(15) . . ?
C5 C12 C13 125.15(16) . . ?
C6 C13 C12 122.02(15) . . ?
C6 C13 C14 118.87(15) . . ?
C14 C13 C12 119.04(15) . . ?
C9 C14 C10 121.40(16) . . ?
C9 C14 C13 119.08(16) . . ?
C13 C14 C10 119.49(15) . . ?
C16 C15 C5 120.53(16) . . ?
C16 C15 C20 119.05(17) . . ?
C20 C15 C5 120.09(16) . . ?
C17 C16 C15 120.27(18) . . ?
C18 C17 C16 120.14(19) . . ?
C19 C18 C17 119.82(18) . . ?
C18 C19 C20 120.42(18) . . ?
C19 C20 C15 120.28(17) . . ?
C22 C21 C10 120.41(16) . . ?
C22 C21 C26 119.04(18) . . ?
C26 C21 C10 120.52(17) . . ?
C21 C22 C23 120.07(18) . . ?
C24 C23 C22 120.59(19) . . ?
C23 C24 C25 119.75(19) . . ?
C24 C25 C26 120.1(2) . . ?
C25 C26 C21 120.5(2) . . ?
C28 C27 C11 120.73(16) . . ?
C28 C27 C32 119.16(17) . . ?
C32 C27 C11 120.10(17) . . ?
C29 C28 C27 120.22(18) . . ?
C28 C29 C30 120.46(19) . . ?
C31 C30 C29 119.36(18) . . ?
C30 C31 C32 120.73(19) . . ?
C31 C32 C27 120.04(19) . . ?

loop_
_geom_torsion_atom_site_label_1
_geom_torsion_atom_site_label_2
_geom_torsion_atom_site_label_3
_geom_torsion_atom_site_label_4
_geom_torsion
_geom_torsion_site_symmetry_1
_geom_torsion_site_symmetry_2
_geom_torsion_site_symmetry_3
_geom_torsion_site_symmetry_4
_geom_torsion_publ_flag
N1 C2 C3 C4 6.2(3) . . . . ?
N1 C11 C27 C28 72.6(2) . . . . ?
N1 C11 C27 C32 -106.63(19) . . . . ?
N1 C12 C13 C6 -161.26(16) . . . . ?
N1 C12 C13 C14 15.5(2) . . . . ?
C2 N1 C11 C10 -174.48(16) . . . . ?
C2 N1 C11 C27 6.5(2) . . . . ?
C2 N1 C12 C5 -14.5(2) . . . . ?
C2 N1 C12 C13 164.24(15) . . . . ?
C2 C3 C4 C5 -7.5(3) . . . . ?
C3 C4 C5 C12 -2.2(3) . . . . ?
C3 C4 C5 C15 172.14(16) . . . . ?
C4 C5 C12 N1 13.0(2) . . . . ?
C4 C5 C12 C13 -165.63(16) . . . . ?
C4 C5 C15 C16 46.2(2) . . . . ?
C4 C5 C15 C20 -127.19(18) . . . . ?
C5 C12 C13 C6 17.3(3) . . . . ?
C5 C12 C13 C14 -165.86(17) . . . . ?
C5 C15 C16 C17 -174.80(16) . . . . ?
C5 C15 C20 C19 174.61(15) . . . . ?
C6 C7 C8 C9 -2.0(3) . . . . ?
C6 C13 C14 C9 -4.8(3) . . . . ?
C6 C13 C14 C10 173.37(16) . . . . ?
C7 C6 C13 C12 -179.74(16) . . . . ?
C7 C6 C13 C14 3.4(3) . . . . ?
C7 C8 C9 C14 0.6(3) . . . . ?
C8 C9 C14 C10 -175.30(17) . . . . ?
C8 C9 C14 C13 2.8(3) . . . . ?
C10 C11 C27 C28 -106.4(2) . . . . ?
C10 C11 C27 C32 74.4(2) . . . . ?
C10 C21 C22 C23 179.02(17) . . . . ?
C10 C21 C26 C25 -179.0(2) . . . . ?
C11 N1 C2 C3 -173.13(16) . . . . ?
C11 N1 C12 C5 163.57(15) . . . . ?
C11 N1 C12 C13 -17.7(2) . . . . ?
C11 C10 C14 C9 171.02(17) . . . . ?
C11 C10 C14 C13 -7.1(3) . . . . ?
C11 C10 C21 C22 82.8(2) . . . . ?
C11 C10 C21 C26 -99.1(2) . . . . ?
C11 C27 C28 C29 -179.03(17) . . . . ?
C11 C27 C32 C31 177.82(17) . . . . ?
C12 N1 C2 C3 5.0(3) . . . . ?
C12 N1 C11 C10 7.4(2) . . . . ?
C12 N1 C11 C27 -171.57(15) . . . . ?
C12 C5 C15 C16 -139.79(18) . . . . ?
C12 C5 C15 C20 46.8(2) . . . . ?
C12 C13 C14 C9 178.28(16) . . . . ?
C12 C13 C14 C10 -3.5(2) . . . . ?
C13 C6 C7 C8 0.0(3) . . . . ?
C14 C10 C11 N1 5.4(3) . . . . ?
C14 C10 C11 C27 -175.63(16) . . . . ?
C14 C10 C21 C22 -97.6(2) . . . . ?
C14 C10 C21 C26 80.5(2) . . . . ?
C15 C5 C12 N1 -160.97(15) . . . . ?
C15 C5 C12 C13 20.4(3) . . . . ?
C15 C16 C17 C18 0.4(3) . . . . ?
C16 C15 C20 C19 1.2(2) . . . . ?
C16 C17 C18 C19 0.9(3) . . . . ?
C17 C18 C19 C20 -1.1(3) . . . . ?
C18 C19 C20 C15 0.1(3) . . . . ?
C20 C15 C16 C17 -1.4(3) . . . . ?
C21 C10 C11 N1 -174.97(15) . . . . ?
C21 C10 C11 C27 4.0(3) . . . . ?
C21 C10 C14 C9 -8.6(3) . . . . ?
C21 C10 C14 C13 173.29(15) . . . . ?
C21 C22 C23 C24 -0.3(3) . . . . ?
C22 C21 C26 C25 -0.9(4) . . . . ?
C22 C23 C24 C25 -0.3(4) . . . . ?
C23 C24 C25 C26 0.3(4) . . . . ?
C24 C25 C26 C21 0.3(4) . . . . ?
C26 C21 C22 C23 0.9(3) . . . . ?
C27 C28 C29 C30 1.0(3) . . . . ?
C28 C27 C32 C31 -1.4(3) . . . . ?
C28 C29 C30 C31 -1.0(3) . . . . ?
C29 C30 C31 C32 -0.2(3) . . . . ?
C30 C31 C32 C27 1.4(3) . . . . ?
C32 C27 C28 C29 0.2(3) . . . . ?

_shelx_res_file                  
;
    qiyao6cult.res created by SHELXL-2014/7

TITL qiyao6CuLT in P-1
CELL 1.54184 8.5484 11.438661 13.607995 103.5531 90.5511 98.266
ZERR 2 0.000521 0.000641 0.000902 0.0052 0.0052 0.0048
LATT 1
SFAC C H F N P
UNIT 62 44 12 2 2

L.S. 4
PLAN  20
SIZE 0.15 0.16 0.18
TEMP -173
CONF
fmap 2
acta 133
OMIT 0 135
OMIT 2 0 6
REM <olex2.extras>
REM <HklSrc "%.\\qiyao6CuLT.hkl">
REM </olex2.extras>

WGHT    0.057000    0.048000
FVAR       7.58484
P1    5    0.156292    0.437597    0.217401    11.00000    0.01910    0.01958 =
         0.02346    0.00529   -0.00049   -0.00095
F1    3    0.220441    0.411000    0.319335    11.00000    0.02962    0.02920 =
         0.02647    0.00903   -0.00289    0.00312
F2    3    0.093896    0.463659    0.113832    11.00000    0.02938    0.04444 =
         0.02716    0.01329   -0.00044    0.00849
F3    3    0.217399    0.579541    0.259411    11.00000    0.03227    0.01911 =
         0.03990    0.00644    0.00317   -0.00152
F4    3   -0.010716    0.454662    0.265745    11.00000    0.01948    0.04212 =
         0.03346    0.01122    0.00323    0.00018
F5    3    0.096034    0.295172    0.173842    11.00000    0.04805    0.02280 =
         0.03633    0.00047   -0.00345   -0.00868
F6    3    0.324662    0.420575    0.168473    11.00000    0.02572    0.03629 =
         0.03368    0.01204    0.00646    0.01000
N1    4    0.555810    0.256648    0.122731    11.00000    0.01978    0.01729 =
         0.02244    0.00534    0.00115    0.00008
C2    1    0.688311    0.342777    0.129564    11.00000    0.01918    0.01936 =
         0.02882    0.00423   -0.00166   -0.00068
AFIX  43
H2    2    0.756202    0.363486    0.188693    11.00000   -1.20000
AFIX   0
C3    1    0.723318    0.398497    0.053075    11.00000    0.01844    0.01955 =
         0.03370    0.00700    0.00116   -0.00250
AFIX  43
H3    2    0.820164    0.451750    0.055524    11.00000   -1.20000
AFIX   0
C4    1    0.616442    0.376951   -0.028601    11.00000    0.02311    0.02187 =
         0.02905    0.00896    0.00372   -0.00023
AFIX  43
H4    2    0.634234    0.422903   -0.078303    11.00000   -1.20000
AFIX   0
C5    1    0.483632    0.288920   -0.038571    11.00000    0.02075    0.01658 =
         0.02297    0.00354    0.00230    0.00090
C6    1    0.282917    0.040078   -0.071654    11.00000    0.02205    0.01842 =
         0.02770    0.00611    0.00279    0.00246
AFIX  43
H6    2    0.310551    0.068048   -0.130546    11.00000   -1.20000
AFIX   0
C7    1    0.177446   -0.064892   -0.080166    11.00000    0.02305    0.02005 =
         0.03106    0.00167    0.00206    0.00052
AFIX  43
H7    2    0.132829   -0.108804   -0.144788    11.00000   -1.20000
AFIX   0
C8    1    0.135404   -0.107454    0.005698    11.00000    0.02278    0.01698 =
         0.03751    0.00448    0.00585   -0.00485
AFIX  43
H8    2    0.059859   -0.178594   -0.000349    11.00000   -1.20000
AFIX   0
C9    1    0.203333   -0.046397    0.098551    11.00000    0.02598    0.01929 =
         0.03499    0.01054    0.00898    0.00066
AFIX  43
H9    2    0.175139   -0.076095    0.156564    11.00000   -1.20000
AFIX   0
C10   1    0.395750    0.120006    0.204915    11.00000    0.02423    0.01923 =
         0.02690    0.00895    0.00461    0.00419
C11   1    0.516981    0.211872    0.210658    11.00000    0.02288    0.02077 =
         0.02306    0.00686    0.00215    0.00412
C12   1    0.461689    0.218069    0.034467    11.00000    0.01785    0.01778 =
         0.02276    0.00458    0.00245    0.00116
C13   1    0.350190    0.106346    0.022985    11.00000    0.01616    0.01647 =
         0.02732    0.00637    0.00446    0.00127
C14   1    0.314526    0.059930    0.109067    11.00000    0.02103    0.01900 =
         0.02718    0.00725    0.00427    0.00210
C15   1    0.364657    0.283109   -0.120824    11.00000    0.02377    0.01463 =
         0.02550    0.00525   -0.00165   -0.00136
C16   1    0.412292    0.286822   -0.217994    11.00000    0.02840    0.02447 =
         0.02809    0.00857    0.00176   -0.00056
AFIX  43
H16   2    0.520397    0.286314   -0.233369    11.00000   -1.20000
AFIX   0
C17   1    0.302080    0.291264   -0.292445    11.00000    0.04199    0.03207 =
         0.02735    0.01060   -0.00244   -0.00072
AFIX  43
H17   2    0.335021    0.293301   -0.358577    11.00000   -1.20000
AFIX   0
C18   1    0.144119    0.292725   -0.270294    11.00000    0.03755    0.02991 =
         0.03596    0.00898   -0.01367    0.00225
AFIX  43
H18   2    0.068697    0.294618   -0.321414    11.00000   -1.20000
AFIX   0
C19   1    0.096755    0.291416   -0.173479    11.00000    0.02574    0.02196 =
         0.03960    0.00699   -0.00413   -0.00031
AFIX  43
H19   2   -0.011051    0.293848   -0.158051    11.00000   -1.20000
AFIX   0
C20   1    0.205565    0.286583   -0.098987    11.00000    0.02470    0.01690 =
         0.02765    0.00575   -0.00125   -0.00118
AFIX  43
H20   2    0.172017    0.285623   -0.032790    11.00000   -1.20000
AFIX   0
C21   1    0.345914    0.079617    0.298423    11.00000    0.02401    0.02435 =
         0.02810    0.01021    0.00227    0.00166
C22   1    0.245300    0.141106    0.363114    11.00000    0.03172    0.02772 =
         0.02890    0.01048    0.00300    0.00520
AFIX  43
H22   2    0.208613    0.210236    0.348939    11.00000   -1.20000
AFIX   0
C23   1    0.197693    0.101976    0.448881    11.00000    0.03715    0.04129 =
         0.02950    0.01302    0.00787    0.01017
AFIX  43
H23   2    0.128877    0.144858    0.493273    11.00000   -1.20000
AFIX   0
C24   1    0.249134    0.002017    0.470042    11.00000    0.04530    0.05856 =
         0.04287    0.03337    0.01355    0.01373
AFIX  43
H24   2    0.216492   -0.023980    0.529011    11.00000   -1.20000
AFIX   0
C25   1    0.348159   -0.060463    0.405577    11.00000    0.07088    0.06178 =
         0.06628    0.04901    0.03243    0.03817
AFIX  43
H25   2    0.383585   -0.129998    0.419841    11.00000   -1.20000
AFIX   0
C26   1    0.396368   -0.022091    0.319774    11.00000    0.05534    0.04619 =
         0.05497    0.03170    0.02686    0.02723
AFIX  43
H26   2    0.464411   -0.065758    0.275316    11.00000   -1.20000
AFIX   0
C27   1    0.613233    0.272202    0.305411    11.00000    0.02399    0.02636 =
         0.02299    0.00814    0.00295    0.00084
C28   1    0.594922    0.388650    0.358532    11.00000    0.02347    0.03012 =
         0.03100    0.00507   -0.00101    0.00486
AFIX  43
H28   2    0.519115    0.430001    0.334900    11.00000   -1.20000
AFIX   0
C29   1    0.686766    0.444563    0.445744    11.00000    0.02971    0.03313 =
         0.02974    0.00015   -0.00003    0.00370
AFIX  43
H29   2    0.672423    0.523634    0.482270    11.00000   -1.20000
AFIX   0
C30   1    0.799403    0.386055    0.480124    11.00000    0.03164    0.04242 =
         0.02439    0.00529   -0.00340    0.00316
AFIX  43
H30   2    0.863445    0.425107    0.539415    11.00000   -1.20000
AFIX   0
C31   1    0.817729    0.270458    0.427417    11.00000    0.03859    0.04650 =
         0.02946    0.01231   -0.00593    0.01462
AFIX  43
H31   2    0.895154    0.230109    0.450587    11.00000   -1.20000
AFIX   0
C32   1    0.724632    0.212703    0.341243    11.00000    0.03702    0.03046 =
         0.02714    0.00807   -0.00070    0.00900
AFIX  43
H32   2    0.736655    0.132407    0.306463    11.00000   -1.20000
AFIX   0
HKLF 4

REM  qiyao6CuLT in P-1
REM R1 =  0.0362 for    3660 Fo > 4sig(Fo)  and  0.0492 for all    4537 data
REM    352 parameters refined using      0 restraints

END

WGHT      0.0564      0.0442

REM Highest difference peak  0.247,  deepest hole -0.375,  1-sigma level  0.046
Q1    1   0.1512  0.4117  0.1380  11.00000  0.05    0.25
Q2    1   0.2175  0.4559  0.3916  11.00000  0.05    0.23
Q3    1   0.1510  0.4613  0.3043  11.00000  0.05    0.22
Q4    1   0.3270  0.1116  0.1671  11.00000  0.05    0.19
Q5    1   0.3645  0.2503 -0.1816  11.00000  0.05    0.19
Q6    1   0.3433  0.0845  0.0696  11.00000  0.05    0.19
Q7    1   0.1022  0.2733  0.1006  11.00000  0.05    0.18
Q8    1   0.3892  0.1631  0.0336  11.00000  0.05    0.17
Q9    1   0.7514  0.1014  0.2769  11.00000  0.05    0.17
Q10   1   0.1137  0.4023  0.0500  11.00000  0.05    0.17
Q11   1   0.2240  0.3616  0.2415  11.00000  0.05    0.17
Q12   1   0.7913  0.2537  0.3562  11.00000  0.05    0.17
Q13   1   0.0728  0.5181  0.1937  11.00000  0.05    0.17
Q14   1   0.2709  0.2437 -0.1120  11.00000  0.05    0.16
Q15   1   0.3024  0.3153 -0.1051  11.00000  0.05    0.16
Q16   1   0.1375  0.3218 -0.1208  11.00000  0.05    0.16
Q17   1   0.0225  0.5063  0.3419  11.00000  0.05    0.16
Q18   1   0.3524  0.1014  0.2394  11.00000  0.05    0.16
Q19   1   0.2600  0.0809  0.3084  11.00000  0.05    0.16
Q20   1   0.6213  0.3176  0.3277  11.00000  0.05    0.15
;
_shelx_res_checksum              55306
_olex2_date_sample_data_collection 2018-05-09
_olex2_submission_special_instructions 'No special instructions were received'
_oxdiff_exptl_absorpt_empirical_details 
;
Empirical correction (ABSPACK) includes:
- Absorption correction using spherical harmonics
- Frame scaling
;
_oxdiff_exptl_absorpt_empirical_full_max 1.250
_oxdiff_exptl_absorpt_empirical_full_min 0.838
####################################################################### 
# 
# This file contains crystal structure data downloaded from the 
# Cambridge Structural Database (CSD) hosted by the Cambridge 
# Crystallographic Data Centre (CCDC).
# 
# Full information about CCDC data access policies and citation 
# guidelines are available at http://www.ccdc.cam.ac.uk/access/V1 
# 
# Audit and citation data items may have been added by the CCDC. 
# Please retain this information to preserve the provenance of 
# this file and to allow appropriate attribution of the data. 
# 
#######################################################################

data_qiyao1cult
_database_code_depnum_ccdc_archive 'CCDC 2035826'
loop_
_audit_author_name
_audit_author_address
'Qiyao Li'
;the Hong Kong University of Science and Techonoly
China
;
_audit_update_record             
;
2020-10-07 deposited with the CCDC.	2020-10-19 downloaded from the CCDC.
;
_audit_creation_date             2020-09-14
_audit_creation_method           
;
Olex2 1.2-beta
(compiled 2018.05.29 svn.r3508 for OlexSys, GUI svn.r5506)
;
_shelx_SHELXL_version_number     2018/3
_chemical_name_common            ?
_chemical_name_systematic        
;
 ? 
;
_chemical_formula_moiety         'C31 H22 N, B F4'
_chemical_formula_sum            'C31 H22 B F4 N'
_chemical_formula_weight         495.30
_chemical_melting_point          ?
loop_
_atom_type_symbol
_atom_type_description
_atom_type_scat_dispersion_real
_atom_type_scat_dispersion_imag
_atom_type_scat_source
C C 0.0181 0.0091 'International Tables Vol C Tables 4.2.6.8 and 6.1.1.4'
H H 0.0000 0.0000 'International Tables Vol C Tables 4.2.6.8 and 6.1.1.4'
B B 0.0090 0.0039 'International Tables Vol C Tables 4.2.6.8 and 6.1.1.4'
F F 0.0727 0.0534 'International Tables Vol C Tables 4.2.6.8 and 6.1.1.4'
N N 0.0311 0.0180 'International Tables Vol C Tables 4.2.6.8 and 6.1.1.4'

_shelx_space_group_comment       
;
The symmetry employed for this shelxl refinement is uniquely defined
by the following loop, which should always be used as a source of
symmetry information in preference to the above space-group names.
They are only intended as comments.
;
_space_group_crystal_system      triclinic
_space_group_IT_number           2
_space_group_name_H-M_alt        'P -1'
_space_group_name_Hall           '-P 1'
loop_
_space_group_symop_operation_xyz
'x, y, z'
'-x, -y, -z'

_cell_length_a                   8.4537(6)
_cell_length_b                   11.0248(9)
_cell_length_c                   13.8145(10)
_cell_angle_alpha                108.087(7)
_cell_angle_beta                 95.552(6)
_cell_angle_gamma                99.640(6)
_cell_volume                     1191.31(16)
_cell_formula_units_Z            2
_cell_measurement_reflns_used    2901
_cell_measurement_temperature    100.01(10)
_cell_measurement_theta_max      75.4880
_cell_measurement_theta_min      4.3090
_shelx_estimated_absorpt_T_max   0.967
_shelx_estimated_absorpt_T_min   0.884
_exptl_absorpt_coefficient_mu    0.841
_exptl_absorpt_correction_T_max  1.00000
_exptl_absorpt_correction_T_min  0.97476
_exptl_absorpt_correction_type   multi-scan
_exptl_absorpt_process_details   
;
CrysAlisPro 1.171.38.46 (Rigaku Oxford Diffraction, 2015)
Empirical absorption correction using spherical harmonics,
 implemented in SCALE3 ABSPACK scaling algorithm.
;
_exptl_absorpt_special_details   ?
_exptl_crystal_colour            yellow
_exptl_crystal_colour_primary    yellow
_exptl_crystal_density_diffrn    1.381
_exptl_crystal_density_meas      ?
_exptl_crystal_density_method    'not measured'
_exptl_crystal_description       block
_exptl_crystal_F_000             512
_exptl_crystal_size_max          0.15
_exptl_crystal_size_mid          0.04
_exptl_crystal_size_min          0.04
_exptl_special_details           
;
 ? 
;
_exptl_transmission_factor_max   ?
_exptl_transmission_factor_min   ?
_diffrn_reflns_av_R_equivalents  0.0210
_diffrn_reflns_av_unetI/netI     0.0405
_diffrn_reflns_Laue_measured_fraction_full 0.983
_diffrn_reflns_Laue_measured_fraction_max 0.981
_diffrn_reflns_limit_h_max       10
_diffrn_reflns_limit_h_min       -10
_diffrn_reflns_limit_k_max       13
_diffrn_reflns_limit_k_min       -8
_diffrn_reflns_limit_l_max       16
_diffrn_reflns_limit_l_min       -16
_diffrn_reflns_number            6420
_diffrn_reflns_point_group_measured_fraction_full 0.983
_diffrn_reflns_point_group_measured_fraction_max 0.981
_diffrn_reflns_theta_full        66.500
_diffrn_reflns_theta_max         67.494
_diffrn_reflns_theta_min         3.409
_diffrn_ambient_temperature      100.15
_diffrn_detector_area_resol_mean 10.3577
_diffrn_detector_type            Atlas
_diffrn_measured_fraction_theta_full 0.983
_diffrn_measured_fraction_theta_max 0.981
_diffrn_measurement_details      
;
List of Runs (angles in degrees, time in seconds):

  # Type    Start    End  Width  t~exp~   \w     \q     \k     \f   Frames
#--------------------------------------------------------------------------
  1  \w     32.00 144.00   1.00    8.00    --  110.57 -77.00 -90.00  112
  2  \w    -69.00  11.00   1.00    3.00    --  -40.57  57.00 -60.00   80
  3  \w    -72.00  38.00   1.00    3.00    --  -40.57  77.00  30.00  110
  4  \w   -116.00 -14.00   1.00    3.00    --  -40.57 -37.00 120.00  102
  5  \w     38.00  85.00   1.00    3.00    --   40.57-125.00-180.00   47
  6  \w     46.00 122.00   1.00    8.00    --  110.57-125.00 -90.00   76
  7  \w     30.00 113.00   1.00    8.00    --  110.57-104.00  86.00   83
  8  \w    108.00 137.00   1.00    8.00    --  110.57 -45.00 120.00   29
  9  \w     49.00 178.00   1.00    8.00    --  110.57  15.00  30.00  129
 10  \w    137.00 178.00   1.00    8.00    --  110.57  77.00 -90.00   41
 11  \w    108.00 177.00   1.00    8.00    --  110.57  77.00-120.00   69
 12  \w     77.00 123.00   1.00    8.00    --  110.57  77.00 -90.00   46
 13  \w     39.00  88.00   1.00    8.00    --  110.57 -45.00 120.00   49
;
_diffrn_measurement_device       'kappa diffractometer'
_diffrn_measurement_device_type  'SuperNova, Dual, Cu at zero, Atlas'
_diffrn_measurement_method       '\w scans'
_diffrn_radiation_type           CuK\a
_diffrn_radiation_wavelength     1.54184
_diffrn_source                   ?
_reflns_Friedel_coverage         0.000
_reflns_Friedel_fraction_full    .
_reflns_Friedel_fraction_max     .
_reflns_number_gt                3381
_reflns_number_total             4214
_reflns_special_details          
;
 Reflections were merged by SHELXL according to the crystal
 class for the calculation of statistics and refinement.
 
 _reflns_Friedel_fraction is defined as the number of unique
 Friedel pairs measured divided by the number that would be
 possible theoretically, ignoring centric projections and
 systematic absences.
;
_reflns_threshold_expression     'I > 2\s(I)'
_computing_cell_refinement       'CrysAlisPro 1.171.38.46 (Rigaku OD, 2015)'
_computing_data_collection       'CrysAlisPro 1.171.38.46 (Rigaku OD, 2015)'
_computing_data_reduction        'CrysAlisPro 1.171.38.46 (Rigaku OD, 2015)'
_computing_molecular_graphics    'Olex2 (Dolomanov et al., 2009)'
_computing_publication_material  'Olex2 (Dolomanov et al., 2009)'
_computing_structure_refinement  'ShelXL (Sheldrick, 2015)'
_computing_structure_solution    'ShelXS (Sheldrick, 2008)'
_refine_diff_density_max         0.247
_refine_diff_density_min         -0.210
_refine_diff_density_rms         0.040
_refine_ls_extinction_coef       .
_refine_ls_extinction_method     none
_refine_ls_goodness_of_fit_ref   1.007
_refine_ls_hydrogen_treatment    constr
_refine_ls_matrix_type           full
_refine_ls_number_parameters     334
_refine_ls_number_reflns         4214
_refine_ls_number_restraints     0
_refine_ls_R_factor_all          0.0491
_refine_ls_R_factor_gt           0.0365
_refine_ls_restrained_S_all      1.007
_refine_ls_shift/su_max          0.000
_refine_ls_shift/su_mean         0.000
_refine_ls_structure_factor_coef Fsqd
_refine_ls_weighting_details     
'w=1/[\s^2^(Fo^2^)+(0.0510P)^2^] where P=(Fo^2^+2Fc^2^)/3'
_refine_ls_weighting_scheme      calc
_refine_ls_wR_factor_gt          0.0898
_refine_ls_wR_factor_ref         0.0957
_refine_special_details          ?
_olex2_refinement_description    
;
1. Fixed Uiso
 At 1.2 times of:
  All C(H) groups
2.a Aromatic/amide H refined with riding coordinates:
 C4(H4), C5(H5), C6(H6), C7(H7), C11(H11), C12(H12), C13(H13), C22(H22),
 C23(H23), C24(H24), C25(H25), C26(H26), C32(H32), C33(H33), C34(H34), C35(H35),
  C36(H36), C42(H42), C43(H43), C44(H44), C45(H45), C46(H46)
;
_atom_sites_solution_hydrogens   geom
_atom_sites_solution_primary     ?
_atom_sites_solution_secondary   ?
loop_
_atom_site_label
_atom_site_type_symbol
_atom_site_fract_x
_atom_site_fract_y
_atom_site_fract_z
_atom_site_U_iso_or_equiv
_atom_site_adp_type
_atom_site_occupancy
_atom_site_site_symmetry_order
_atom_site_calc_flag
_atom_site_refinement_flags_posn
_atom_site_refinement_flags_adp
_atom_site_refinement_flags_occupancy
_atom_site_disorder_assembly
_atom_site_disorder_group
N1 N 0.54780(14) 0.25976(11) 0.61794(9) 0.0176(3) Uani 1 1 d . . . . .
C1 C 0.50572(17) 0.21693(14) 0.70113(11) 0.0184(3) Uani 1 1 d . . . . .
C2 C 0.37714(18) 0.11759(14) 0.68488(11) 0.0188(3) Uani 1 1 d . . . . .
C3 C 0.29097(17) 0.04689(13) 0.58202(11) 0.0182(3) Uani 1 1 d . . . . .
C4 C 0.17162(18) -0.06829(14) 0.56056(11) 0.0201(3) Uani 1 1 d . . . . .
H4 H 0.141959 -0.097645 0.615363 0.024 Uiso 1 1 calc R . . . .
C5 C 0.09823(17) -0.13807(13) 0.46099(12) 0.0208(3) Uani 1 1 d . . . . .
H5 H 0.017174 -0.214804 0.447308 0.025 Uiso 1 1 calc R . . . .
C6 C 0.14248(18) -0.09648(13) 0.37981(11) 0.0202(3) Uani 1 1 d . . . . .
H6 H 0.094136 -0.146897 0.310890 0.024 Uiso 1 1 calc R . . . .
C7 C 0.25542(17) 0.01684(14) 0.39887(11) 0.0185(3) Uani 1 1 d . . . . .
H7 H 0.284605 0.044018 0.342979 0.022 Uiso 1 1 calc R . . . .
C8 C 0.32856(17) 0.09332(13) 0.50094(11) 0.0166(3) Uani 1 1 d . . . . .
C9 C 0.44737(16) 0.21367(13) 0.52292(11) 0.0166(3) Uani 1 1 d . . . . .
C10 C 0.47162(17) 0.28524(13) 0.45457(11) 0.0181(3) Uani 1 1 d . . . . .
C11 C 0.61301(17) 0.37902(14) 0.47425(11) 0.0199(3) Uani 1 1 d . . . . .
H11 H 0.632207 0.425644 0.427655 0.024 Uiso 1 1 calc R . . . .
C12 C 0.72692(17) 0.40542(13) 0.56157(12) 0.0202(3) Uani 1 1 d . . . . .
H12 H 0.829848 0.461076 0.570448 0.024 Uiso 1 1 calc R . . . .
C13 C 0.68909(17) 0.35060(13) 0.63400(12) 0.0195(3) Uani 1 1 d . . . . .
H13 H 0.761701 0.375501 0.697047 0.023 Uiso 1 1 calc R . . . .
C21 C 0.60223(18) 0.29099(14) 0.80520(11) 0.0206(3) Uani 1 1 d . . . . .
C22 C 0.5929(2) 0.42052(15) 0.85407(12) 0.0266(3) Uani 1 1 d . . . . .
H22 H 0.527662 0.462228 0.820267 0.032 Uiso 1 1 calc R . . . .
C23 C 0.6794(2) 0.48809(16) 0.95220(13) 0.0327(4) Uani 1 1 d . . . . .
H23 H 0.673313 0.576295 0.985245 0.039 Uiso 1 1 calc R . . . .
C24 C 0.7742(2) 0.42842(18) 1.00227(13) 0.0349(4) Uani 1 1 d . . . . .
H24 H 0.834166 0.475591 1.069099 0.042 Uiso 1 1 calc R . . . .
C25 C 0.7815(2) 0.29887(19) 0.95428(13) 0.0343(4) Uani 1 1 d . . . . .
H25 H 0.845177 0.257072 0.988978 0.041 Uiso 1 1 calc R . . . .
C26 C 0.6963(2) 0.23029(16) 0.85613(12) 0.0270(3) Uani 1 1 d . . . . .
H26 H 0.702054 0.141881 0.823622 0.032 Uiso 1 1 calc R . . . .
C31 C 0.32177(18) 0.08223(14) 0.77380(11) 0.0200(3) Uani 1 1 d . . . . .
C32 C 0.22438(19) 0.15441(15) 0.83326(12) 0.0239(3) Uani 1 1 d . . . . .
H32 H 0.194047 0.226239 0.817671 0.029 Uiso 1 1 calc R . . . .
C33 C 0.1716(2) 0.12125(16) 0.91548(13) 0.0307(4) Uani 1 1 d . . . . .
H33 H 0.104783 0.170613 0.955927 0.037 Uiso 1 1 calc R . . . .
C34 C 0.2152(2) 0.01690(17) 0.93930(13) 0.0329(4) Uani 1 1 d . . . . .
H34 H 0.179456 -0.004431 0.996239 0.039 Uiso 1 1 calc R . . . .
C35 C 0.3108(2) -0.05590(17) 0.87997(14) 0.0337(4) Uani 1 1 d . . . . .
H35 H 0.340394 -0.127850 0.895721 0.040 Uiso 1 1 calc R . . . .
C36 C 0.3637(2) -0.02363(16) 0.79690(13) 0.0289(4) Uani 1 1 d . . . . .
H36 H 0.428826 -0.074191 0.755816 0.035 Uiso 1 1 calc R . . . .
C41 C 0.34685(18) 0.27364(13) 0.36668(11) 0.0188(3) Uani 1 1 d . . . . .
C42 C 0.18468(18) 0.27301(13) 0.37995(12) 0.0208(3) Uani 1 1 d . . . . .
H42 H 0.152329 0.272590 0.443839 0.025 Uiso 1 1 calc R . . . .
C43 C 0.07082(19) 0.27299(15) 0.30057(13) 0.0264(3) Uani 1 1 d . . . . .
H43 H -0.039134 0.272175 0.310023 0.032 Uiso 1 1 calc R . . . .
C44 C 0.1179(2) 0.27416(16) 0.20742(13) 0.0312(4) Uani 1 1 d . . . . .
H44 H 0.039893 0.273574 0.152842 0.037 Uiso 1 1 calc R . . . .
C45 C 0.2782(2) 0.27618(15) 0.19379(12) 0.0287(4) Uani 1 1 d . . . . .
H45 H 0.309917 0.277090 0.129855 0.034 Uiso 1 1 calc R . . . .
C46 C 0.39276(19) 0.27688(14) 0.27296(12) 0.0228(3) Uani 1 1 d . . . . .
H46 H 0.502926 0.279582 0.263415 0.027 Uiso 1 1 calc R . . . .
F1 F 0.75919(13) 0.40630(9) 0.23542(8) 0.0372(3) Uani 1 1 d . . . . .
F2 F 0.70311(16) 0.60020(13) 0.32225(10) 0.0574(4) Uani 1 1 d . . . . .
F3 F 0.89844(11) 0.52699(10) 0.39452(7) 0.0304(2) Uani 1 1 d . . . . .
F4 F 0.93951(13) 0.59328(10) 0.25711(8) 0.0421(3) Uani 1 1 d . . . . .
B1 B 0.8251(2) 0.53187(17) 0.30121(13) 0.0215(3) Uani 1 1 d . . . . .

loop_
_atom_site_aniso_label
_atom_site_aniso_U_11
_atom_site_aniso_U_22
_atom_site_aniso_U_33
_atom_site_aniso_U_23
_atom_site_aniso_U_13
_atom_site_aniso_U_12
N1 0.0163(6) 0.0155(5) 0.0205(6) 0.0053(5) 0.0024(5) 0.0035(4)
C1 0.0195(7) 0.0181(7) 0.0189(7) 0.0065(6) 0.0031(6) 0.0068(5)
C2 0.0199(7) 0.0175(7) 0.0201(7) 0.0060(6) 0.0039(6) 0.0070(5)
C3 0.0178(7) 0.0163(7) 0.0205(7) 0.0042(5) 0.0043(6) 0.0061(5)
C4 0.0219(7) 0.0178(7) 0.0223(7) 0.0078(6) 0.0073(6) 0.0046(6)
C5 0.0189(7) 0.0150(7) 0.0266(8) 0.0042(6) 0.0053(6) 0.0023(5)
C6 0.0201(7) 0.0155(7) 0.0214(7) 0.0015(5) 0.0017(6) 0.0036(5)
C7 0.0182(7) 0.0178(7) 0.0204(7) 0.0063(6) 0.0040(6) 0.0055(5)
C8 0.0157(6) 0.0143(6) 0.0200(7) 0.0047(5) 0.0037(5) 0.0049(5)
C9 0.0143(6) 0.0160(6) 0.0184(7) 0.0035(5) 0.0031(5) 0.0044(5)
C10 0.0185(7) 0.0157(7) 0.0199(7) 0.0042(5) 0.0044(6) 0.0051(5)
C11 0.0196(7) 0.0178(7) 0.0234(7) 0.0074(6) 0.0056(6) 0.0044(5)
C12 0.0163(7) 0.0155(6) 0.0278(8) 0.0062(6) 0.0037(6) 0.0024(5)
C13 0.0159(7) 0.0169(7) 0.0231(7) 0.0039(6) 0.0003(6) 0.0029(5)
C21 0.0190(7) 0.0228(7) 0.0181(7) 0.0054(6) 0.0028(6) 0.0022(6)
C22 0.0274(8) 0.0244(8) 0.0239(8) 0.0052(6) 0.0010(6) 0.0016(6)
C23 0.0387(10) 0.0262(8) 0.0236(8) 0.0005(7) 0.0014(7) -0.0024(7)
C24 0.0329(9) 0.0459(10) 0.0158(7) 0.0044(7) -0.0025(7) -0.0043(8)
C25 0.0311(9) 0.0493(11) 0.0243(8) 0.0168(8) -0.0010(7) 0.0078(8)
C26 0.0268(8) 0.0305(8) 0.0237(8) 0.0086(7) 0.0036(6) 0.0073(7)
C31 0.0200(7) 0.0195(7) 0.0178(7) 0.0052(6) 0.0014(6) -0.0006(5)
C32 0.0255(8) 0.0224(7) 0.0213(7) 0.0048(6) 0.0027(6) 0.0036(6)
C33 0.0314(9) 0.0329(9) 0.0233(8) 0.0035(7) 0.0086(7) 0.0039(7)
C34 0.0400(10) 0.0349(9) 0.0208(8) 0.0105(7) 0.0063(7) -0.0035(7)
C35 0.0439(10) 0.0300(9) 0.0323(9) 0.0175(7) 0.0080(8) 0.0068(7)
C36 0.0335(9) 0.0271(8) 0.0298(9) 0.0115(7) 0.0096(7) 0.0094(7)
C41 0.0222(7) 0.0132(6) 0.0195(7) 0.0046(5) 0.0008(6) 0.0028(5)
C42 0.0211(7) 0.0159(7) 0.0239(7) 0.0059(6) 0.0028(6) 0.0017(5)
C43 0.0215(8) 0.0210(7) 0.0333(9) 0.0084(6) -0.0030(6) 0.0005(6)
C44 0.0334(9) 0.0271(8) 0.0271(8) 0.0091(7) -0.0099(7) -0.0012(7)
C45 0.0386(9) 0.0261(8) 0.0188(7) 0.0083(6) 0.0007(7) 0.0002(7)
C46 0.0262(8) 0.0179(7) 0.0225(7) 0.0059(6) 0.0037(6) 0.0014(6)
F1 0.0414(6) 0.0279(5) 0.0303(5) 0.0023(4) 0.0018(4) -0.0088(4)
F2 0.0579(8) 0.0703(8) 0.0477(7) 0.0090(6) 0.0034(6) 0.0470(7)
F3 0.0226(5) 0.0429(5) 0.0260(5) 0.0144(4) 0.0004(4) 0.0040(4)
F4 0.0449(6) 0.0438(6) 0.0270(5) 0.0127(5) -0.0004(5) -0.0178(5)
B1 0.0179(8) 0.0223(8) 0.0220(8) 0.0050(7) 0.0011(6) 0.0036(6)

_geom_special_details            
;
 All esds (except the esd in the dihedral angle between two l.s. planes)
 are estimated using the full covariance matrix.  The cell esds are taken
 into account individually in the estimation of esds in distances, angles
 and torsion angles; correlations between esds in cell parameters are only
 used when they are defined by crystal symmetry.  An approximate (isotropic)
 treatment of cell esds is used for estimating esds involving l.s. planes.
;
loop_
_geom_bond_atom_site_label_1
_geom_bond_atom_site_label_2
_geom_bond_distance
_geom_bond_site_symmetry_2
_geom_bond_publ_flag
N1 C1 1.4248(19) . ?
N1 C9 1.3885(19) . ?
N1 C13 1.3744(18) . ?
C1 C2 1.354(2) . ?
C1 C21 1.490(2) . ?
C2 C3 1.442(2) . ?
C2 C31 1.492(2) . ?
C3 C4 1.413(2) . ?
C3 C8 1.410(2) . ?
C4 C5 1.374(2) . ?
C5 C6 1.397(2) . ?
C6 C7 1.374(2) . ?
C7 C8 1.414(2) . ?
C8 C9 1.4513(19) . ?
C9 C10 1.415(2) . ?
C10 C11 1.386(2) . ?
C10 C41 1.488(2) . ?
C11 C12 1.389(2) . ?
C12 C13 1.357(2) . ?
C21 C22 1.397(2) . ?
C21 C26 1.392(2) . ?
C22 C23 1.388(2) . ?
C23 C24 1.380(3) . ?
C24 C25 1.390(3) . ?
C25 C26 1.386(2) . ?
C31 C32 1.389(2) . ?
C31 C36 1.392(2) . ?
C32 C33 1.387(2) . ?
C33 C34 1.386(3) . ?
C34 C35 1.380(3) . ?
C35 C36 1.394(2) . ?
C41 C42 1.400(2) . ?
C41 C46 1.396(2) . ?
C42 C43 1.387(2) . ?
C43 C44 1.386(2) . ?
C44 C45 1.384(3) . ?
C45 C46 1.386(2) . ?
F1 B1 1.384(2) . ?
F2 B1 1.377(2) . ?
F3 B1 1.396(2) . ?
F4 B1 1.384(2) . ?

loop_
_geom_angle_atom_site_label_1
_geom_angle_atom_site_label_2
_geom_angle_atom_site_label_3
_geom_angle
_geom_angle_site_symmetry_1
_geom_angle_site_symmetry_3
_geom_angle_publ_flag
C9 N1 C1 121.24(12) . . ?
C13 N1 C1 118.65(12) . . ?
C13 N1 C9 120.10(12) . . ?
N1 C1 C21 117.12(12) . . ?
C2 C1 N1 120.04(13) . . ?
C2 C1 C21 122.74(13) . . ?
C1 C2 C3 120.35(14) . . ?
C1 C2 C31 120.08(13) . . ?
C3 C2 C31 119.56(13) . . ?
C4 C3 C2 121.60(13) . . ?
C8 C3 C2 118.97(13) . . ?
C8 C3 C4 119.43(13) . . ?
C5 C4 C3 120.44(13) . . ?
C4 C5 C6 120.17(13) . . ?
C7 C6 C5 120.51(14) . . ?
C6 C7 C8 120.58(13) . . ?
C3 C8 C7 118.66(13) . . ?
C3 C8 C9 119.72(13) . . ?
C7 C8 C9 121.52(13) . . ?
N1 C9 C8 116.85(13) . . ?
N1 C9 C10 117.76(12) . . ?
C10 C9 C8 125.36(13) . . ?
C9 C10 C41 123.46(13) . . ?
C11 C10 C9 119.02(13) . . ?
C11 C10 C41 117.31(13) . . ?
C10 C11 C12 120.53(14) . . ?
C13 C12 C11 119.08(13) . . ?
C12 C13 N1 121.31(14) . . ?
C22 C21 C1 119.90(14) . . ?
C26 C21 C1 120.44(13) . . ?
C26 C21 C22 119.60(15) . . ?
C23 C22 C21 119.76(16) . . ?
C24 C23 C22 120.67(16) . . ?
C23 C24 C25 119.57(15) . . ?
C26 C25 C24 120.41(16) . . ?
C25 C26 C21 119.98(15) . . ?
C32 C31 C2 119.59(13) . . ?
C32 C31 C36 119.44(14) . . ?
C36 C31 C2 120.96(14) . . ?
C33 C32 C31 119.78(15) . . ?
C34 C33 C32 120.75(16) . . ?
C35 C34 C33 119.76(16) . . ?
C34 C35 C36 119.87(16) . . ?
C31 C36 C35 120.39(15) . . ?
C42 C41 C10 120.47(13) . . ?
C46 C41 C10 120.30(14) . . ?
C46 C41 C42 118.90(14) . . ?
C43 C42 C41 120.53(15) . . ?
C44 C43 C42 119.84(15) . . ?
C45 C44 C43 120.13(15) . . ?
C44 C45 C46 120.33(15) . . ?
C45 C46 C41 120.25(15) . . ?
F1 B1 F3 109.37(13) . . ?
F1 B1 F4 109.95(13) . . ?
F2 B1 F1 109.59(14) . . ?
F2 B1 F3 107.51(13) . . ?
F2 B1 F4 110.77(15) . . ?
F4 B1 F3 109.61(13) . . ?

loop_
_geom_torsion_atom_site_label_1
_geom_torsion_atom_site_label_2
_geom_torsion_atom_site_label_3
_geom_torsion_atom_site_label_4
_geom_torsion
_geom_torsion_site_symmetry_1
_geom_torsion_site_symmetry_2
_geom_torsion_site_symmetry_3
_geom_torsion_site_symmetry_4
_geom_torsion_publ_flag
N1 C1 C2 C3 5.5(2) . . . . ?
N1 C1 C2 C31 -173.28(12) . . . . ?
N1 C1 C21 C22 66.09(19) . . . . ?
N1 C1 C21 C26 -116.73(15) . . . . ?
N1 C9 C10 C11 13.99(19) . . . . ?
N1 C9 C10 C41 -160.59(13) . . . . ?
C1 N1 C9 C8 -19.03(18) . . . . ?
C1 N1 C9 C10 162.62(12) . . . . ?
C1 N1 C13 C12 -172.85(12) . . . . ?
C1 C2 C3 C4 170.94(13) . . . . ?
C1 C2 C3 C8 -8.3(2) . . . . ?
C1 C2 C31 C32 80.67(19) . . . . ?
C1 C2 C31 C36 -100.56(18) . . . . ?
C1 C21 C22 C23 178.20(14) . . . . ?
C1 C21 C26 C25 -177.93(15) . . . . ?
C2 C1 C21 C22 -110.23(17) . . . . ?
C2 C1 C21 C26 66.9(2) . . . . ?
C2 C3 C4 C5 -176.09(13) . . . . ?
C2 C3 C8 C7 173.84(12) . . . . ?
C2 C3 C8 C9 -2.66(19) . . . . ?
C2 C31 C32 C33 179.49(14) . . . . ?
C2 C31 C36 C35 -179.79(15) . . . . ?
C3 C2 C31 C32 -98.18(17) . . . . ?
C3 C2 C31 C36 80.59(19) . . . . ?
C3 C4 C5 C6 0.8(2) . . . . ?
C3 C8 C9 N1 15.90(19) . . . . ?
C3 C8 C9 C10 -165.90(13) . . . . ?
C4 C3 C8 C7 -5.38(19) . . . . ?
C4 C3 C8 C9 178.12(12) . . . . ?
C4 C5 C6 C7 -2.3(2) . . . . ?
C5 C6 C7 C8 -0.1(2) . . . . ?
C6 C7 C8 C3 3.9(2) . . . . ?
C6 C7 C8 C9 -179.64(13) . . . . ?
C7 C8 C9 N1 -160.51(12) . . . . ?
C7 C8 C9 C10 17.7(2) . . . . ?
C8 C3 C4 C5 3.1(2) . . . . ?
C8 C9 C10 C11 -164.20(13) . . . . ?
C8 C9 C10 C41 21.2(2) . . . . ?
C9 N1 C1 C2 8.6(2) . . . . ?
C9 N1 C1 C21 -167.80(12) . . . . ?
C9 N1 C13 C12 5.7(2) . . . . ?
C9 C10 C11 C12 -2.1(2) . . . . ?
C9 C10 C41 C42 45.0(2) . . . . ?
C9 C10 C41 C46 -141.71(14) . . . . ?
C10 C11 C12 C13 -8.3(2) . . . . ?
C10 C41 C42 C43 174.69(13) . . . . ?
C10 C41 C46 C45 -175.03(13) . . . . ?
C11 C10 C41 C42 -129.72(15) . . . . ?
C11 C10 C41 C46 43.61(19) . . . . ?
C11 C12 C13 N1 6.6(2) . . . . ?
C13 N1 C1 C2 -172.83(13) . . . . ?
C13 N1 C1 C21 10.75(19) . . . . ?
C13 N1 C9 C8 162.44(12) . . . . ?
C13 N1 C9 C10 -15.91(18) . . . . ?
C21 C1 C2 C3 -178.24(13) . . . . ?
C21 C1 C2 C31 2.9(2) . . . . ?
C21 C22 C23 C24 -0.2(3) . . . . ?
C22 C21 C26 C25 -0.7(2) . . . . ?
C22 C23 C24 C25 -0.8(3) . . . . ?
C23 C24 C25 C26 1.0(3) . . . . ?
C24 C25 C26 C21 -0.3(3) . . . . ?
C26 C21 C22 C23 1.0(2) . . . . ?
C31 C2 C3 C4 -10.2(2) . . . . ?
C31 C2 C3 C8 170.57(12) . . . . ?
C31 C32 C33 C34 0.2(3) . . . . ?
C32 C31 C36 C35 -1.0(2) . . . . ?
C32 C33 C34 C35 -0.7(3) . . . . ?
C33 C34 C35 C36 0.4(3) . . . . ?
C34 C35 C36 C31 0.5(3) . . . . ?
C36 C31 C32 C33 0.7(2) . . . . ?
C41 C10 C11 C12 172.85(13) . . . . ?
C41 C42 C43 C44 -0.3(2) . . . . ?
C42 C41 C46 C45 -1.6(2) . . . . ?
C42 C43 C44 C45 -0.4(2) . . . . ?
C43 C44 C45 C46 0.1(2) . . . . ?
C44 C45 C46 C41 0.9(2) . . . . ?
C46 C41 C42 C43 1.3(2) . . . . ?

_shelx_res_file                  
;
TITL qiyao1CuLT in P-1 #2
    qiyao1cult.res
    created by SHELXL-2018/3 at 17:13:55 on 14-Sep-2020
REM reset to P-1 #2
CELL 1.54184 8.45366 11.02478 13.81448 108.0873 95.5521 99.6398
ZERR 2 0.00056 0.00087 0.00098 0.0067 0.0056 0.0061
LATT 1
SFAC C H B F N
UNIT 62 44 2 8 2

L.S. 4
PLAN  20
SIZE 0.04 0.04 0.15
TEMP -173
BOND
CONF
fmap 2
acta 133
OMIT 0 135
OMIT 3 -12 10
OMIT 0 -7 16
OMIT -6 -3 14
OMIT 1 -13 7
OMIT -1 -12 10
OMIT 2 -7 3
OMIT 2 -12 11
OMIT -1 -4 5
OMIT 1 -5 3
OMIT -2 -2 14
OMIT -3 2 0
OMIT 1 -6 6
OMIT -2 -7 9
OMIT -2 -3 7
OMIT -5 -8 12
OMIT 0 5 0
OMIT 2 1 5
OMIT 3 -1 14
OMIT -5 0 4
OMIT 0 -7 1
OMIT -1 -6 15
OMIT -1 0 1
OMIT 6 2 1
OMIT -2 -5 1
REM <olex2.extras>
REM <HklSrc "%.\\qiyao1CuLT.hkl">
REM </olex2.extras>

WGHT    0.051000
FVAR       7.40598
N1    5    0.547800    0.259763    0.617941    11.00000    0.01633    0.01545 =
         0.02054    0.00531    0.00240    0.00346
C1    1    0.505718    0.216935    0.701135    11.00000    0.01952    0.01810 =
         0.01889    0.00649    0.00311    0.00680
C2    1    0.377145    0.117587    0.684879    11.00000    0.01990    0.01750 =
         0.02006    0.00596    0.00392    0.00699
C3    1    0.290967    0.046893    0.582018    11.00000    0.01776    0.01631 =
         0.02047    0.00424    0.00430    0.00612
C4    1    0.171617   -0.068291    0.560558    11.00000    0.02186    0.01778 =
         0.02229    0.00778    0.00726    0.00461
AFIX  43
H4    2    0.141959   -0.097645    0.615363    11.00000   -1.20000
AFIX   0
C5    1    0.098230   -0.138065    0.460991    11.00000    0.01887    0.01500 =
         0.02658    0.00418    0.00530    0.00232
AFIX  43
H5    2    0.017174   -0.214804    0.447308    11.00000   -1.20000
AFIX   0
C6    1    0.142477   -0.096476    0.379810    11.00000    0.02006    0.01546 =
         0.02135    0.00147    0.00171    0.00357
AFIX  43
H6    2    0.094136   -0.146897    0.310890    11.00000   -1.20000
AFIX   0
C7    1    0.255418    0.016836    0.398866    11.00000    0.01817    0.01782 =
         0.02039    0.00627    0.00397    0.00550
AFIX  43
H7    2    0.284605    0.044018    0.342979    11.00000   -1.20000
AFIX   0
C8    1    0.328558    0.093316    0.500944    11.00000    0.01568    0.01435 =
         0.01998    0.00475    0.00365    0.00493
C9    1    0.447374    0.213673    0.522918    11.00000    0.01432    0.01604 =
         0.01837    0.00355    0.00305    0.00443
C10   1    0.471624    0.285236    0.454574    11.00000    0.01846    0.01567 =
         0.01987    0.00424    0.00439    0.00507
C11   1    0.613008    0.379023    0.474247    11.00000    0.01960    0.01776 =
         0.02335    0.00737    0.00561    0.00440
AFIX  43
H11   2    0.632207    0.425644    0.427655    11.00000   -1.20000
AFIX   0
C12   1    0.726916    0.405422    0.561571    11.00000    0.01635    0.01547 =
         0.02782    0.00621    0.00366    0.00242
AFIX  43
H12   2    0.829848    0.461076    0.570448    11.00000   -1.20000
AFIX   0
C13   1    0.689086    0.350600    0.633995    11.00000    0.01594    0.01686 =
         0.02309    0.00393    0.00029    0.00295
AFIX  43
H13   2    0.761701    0.375501    0.697047    11.00000   -1.20000
AFIX   0
C21   1    0.602226    0.290990    0.805201    11.00000    0.01899    0.02277 =
         0.01809    0.00543    0.00282    0.00217
C22   1    0.592942    0.420523    0.854074    11.00000    0.02741    0.02442 =
         0.02389    0.00520    0.00102    0.00161
AFIX  43
H22   2    0.527662    0.462228    0.820267    11.00000   -1.20000
AFIX   0
C23   1    0.679423    0.488087    0.952198    11.00000    0.03872    0.02615 =
         0.02365    0.00048    0.00143   -0.00241
AFIX  43
H23   2    0.673313    0.576295    0.985245    11.00000   -1.20000
AFIX   0
C24   1    0.774237    0.428421    1.002273    11.00000    0.03292    0.04590 =
         0.01578    0.00436   -0.00252   -0.00432
AFIX  43
H24   2    0.834166    0.475591    1.069099    11.00000   -1.20000
AFIX   0
C25   1    0.781456    0.298865    0.954283    11.00000    0.03115    0.04928 =
         0.02428    0.01681   -0.00100    0.00782
AFIX  43
H25   2    0.845177    0.257072    0.988978    11.00000   -1.20000
AFIX   0
C26   1    0.696262    0.230289    0.856127    11.00000    0.02683    0.03051 =
         0.02375    0.00862    0.00364    0.00731
AFIX  43
H26   2    0.702054    0.141881    0.823622    11.00000   -1.20000
AFIX   0
C31   1    0.321771    0.082229    0.773798    11.00000    0.01998    0.01953 =
         0.01779    0.00522    0.00142   -0.00060
C32   1    0.224382    0.154411    0.833265    11.00000    0.02549    0.02244 =
         0.02134    0.00482    0.00270    0.00360
AFIX  43
H32   2    0.194047    0.226239    0.817671    11.00000   -1.20000
AFIX   0
C33   1    0.171589    0.121247    0.915483    11.00000    0.03144    0.03291 =
         0.02330    0.00347    0.00859    0.00394
AFIX  43
H33   2    0.104783    0.170613    0.955927    11.00000   -1.20000
AFIX   0
C34   1    0.215202    0.016904    0.939297    11.00000    0.03997    0.03490 =
         0.02079    0.01050    0.00628   -0.00352
AFIX  43
H34   2    0.179456   -0.004431    0.996239    11.00000   -1.20000
AFIX   0
C35   1    0.310767   -0.055897    0.879972    11.00000    0.04389    0.02997 =
         0.03227    0.01747    0.00801    0.00679
AFIX  43
H35   2    0.340394   -0.127850    0.895721    11.00000   -1.20000
AFIX   0
C36   1    0.363722   -0.023632    0.796902    11.00000    0.03347    0.02708 =
         0.02983    0.01154    0.00960    0.00938
AFIX  43
H36   2    0.428826   -0.074191    0.755816    11.00000   -1.20000
AFIX   0
C41   1    0.346851    0.273644    0.366680    11.00000    0.02216    0.01318 =
         0.01951    0.00461    0.00076    0.00280
C42   1    0.184681    0.273010    0.379954    11.00000    0.02108    0.01587 =
         0.02395    0.00591    0.00281    0.00167
AFIX  43
H42   2    0.152329    0.272590    0.443839    11.00000   -1.20000
AFIX   0
C43   1    0.070818    0.272989    0.300573    11.00000    0.02150    0.02103 =
         0.03326    0.00839   -0.00300    0.00055
AFIX  43
H43   2   -0.039134    0.272175    0.310023    11.00000   -1.20000
AFIX   0
C44   1    0.117872    0.274160    0.207423    11.00000    0.03342    0.02714 =
         0.02711    0.00914   -0.00991   -0.00123
AFIX  43
H44   2    0.039893    0.273574    0.152842    11.00000   -1.20000
AFIX   0
C45   1    0.278204    0.276181    0.193791    11.00000    0.03857    0.02613 =
         0.01883    0.00827    0.00074    0.00017
AFIX  43
H45   2    0.309917    0.277090    0.129855    11.00000   -1.20000
AFIX   0
C46   1    0.392761    0.276884    0.272959    11.00000    0.02620    0.01789 =
         0.02246    0.00588    0.00365    0.00136
AFIX  43
H46   2    0.502926    0.279582    0.263415    11.00000   -1.20000
AFIX   0

F1    4    0.759190    0.406297    0.235420    11.00000    0.04145    0.02793 =
         0.03031    0.00231    0.00183   -0.00882
F2    4    0.703114    0.600198    0.322248    11.00000    0.05792    0.07031 =
         0.04766    0.00899    0.00339    0.04698
F3    4    0.898440    0.526994    0.394523    11.00000    0.02256    0.04285 =
         0.02605    0.01444    0.00036    0.00404
F4    4    0.939508    0.593279    0.257111    11.00000    0.04488    0.04376 =
         0.02701    0.01271   -0.00035   -0.01780
B1    3    0.825073    0.531874    0.301212    11.00000    0.01790    0.02228 =
         0.02199    0.00502    0.00114    0.00358
HKLF 4


REM  qiyao1CuLT in P-1 #2
REM wR2 = 0.0957, GooF = S = 1.007, Restrained GooF = 1.007 for all data
REM R1 = 0.0365 for 3381 Fo > 4sig(Fo) and 0.0491 for all 4214 data
REM 334 parameters refined using 0 restraints

END

WGHT      0.0465      0.0186

REM Highest difference peak  0.247,  deepest hole -0.210,  1-sigma level  0.040
Q1    1   0.6912  0.4528  0.2264  11.00000  0.05    0.25
Q2    1   0.3362  0.0614  0.5411  11.00000  0.05    0.16
Q3    1   0.7944  0.6407  0.3021  11.00000  0.05    0.16
Q4    1   0.3375  0.0806  0.6383  11.00000  0.05    0.15
Q5    1   0.2745  0.2935  0.3822  11.00000  0.05    0.15
Q6    1   0.4238  0.1951  0.6966  11.00000  0.05    0.15
Q7    1   0.3443  0.0423  0.4521  11.00000  0.05    0.15
Q8    1   0.5591  0.2601  0.7552  11.00000  0.05    0.15
Q9    1   0.9584  0.5141  0.2367  11.00000  0.05    0.15
Q10   1   0.6349  0.3635  0.7987  11.00000  0.05    0.15
Q11   1   0.4006  0.0052  0.8544  11.00000  0.05    0.14
Q12   1   0.3629  0.0524  0.6292  11.00000  0.05    0.14
Q13   1   0.2200 -0.0030  0.5747  11.00000  0.05    0.14
Q14   1   0.3679  0.1517  0.5090  11.00000  0.05    0.14
Q15   1   0.2526  0.2282  0.3599  11.00000  0.05    0.14
Q16   1   0.8479  0.6050  0.2431  11.00000  0.05    0.14
Q17   1   0.7849  0.2851  0.8803  11.00000  0.05    0.14
Q18   1   0.1733 -0.1326  0.5040  11.00000  0.05    0.14
Q19   1   0.3449  0.1045  0.7325  11.00000  0.05    0.14
Q20   1   0.6926  0.4245  0.6166  11.00000  0.05    0.13
;
_shelx_res_checksum              14383
_olex2_submission_special_instructions 'No special instructions were received'
_oxdiff_exptl_absorpt_empirical_details 
;
Empirical correction (ABSPACK) includes:
- Absorption correction using spherical harmonics
- Frame scaling
;
####################################################################### 
# 
# This file contains crystal structure data downloaded from the 
# Cambridge Structural Database (CSD) hosted by the Cambridge 
# Crystallographic Data Centre (CCDC).
# 
# Full information about CCDC data access policies and citation 
# guidelines are available at http://www.ccdc.cam.ac.uk/access/V1 
# 
# Audit and citation data items may have been added by the CCDC. 
# Please retain this information to preserve the provenance of 
# this file and to allow appropriate attribution of the data. 
# 
#######################################################################

data_qiyao13cult
_database_code_depnum_ccdc_archive 'CCDC 2008534'
loop_
_audit_author_name
_audit_author_address
'Qiyao Li'
;the Hong Kong University of Science and Techonoly
China
;
_audit_update_record             
;
2020-06-08 deposited with the CCDC.	2020-10-19 downloaded from the CCDC.
;
_audit_creation_date             2019-08-15
_audit_creation_method           
;
Olex2 1.2
(compiled 2018.05.29 svn.r3508 for OlexSys, GUI svn.r5506)
;
_shelx_SHELXL_version_number     2014/7
_chemical_name_common            ?
_chemical_name_systematic        ?
_chemical_formula_moiety         'C32 H22 N, B F4'
_chemical_formula_sum            'C32 H22 B F4 N'
_chemical_formula_weight         507.31
_chemical_melting_point          ?
loop_
_atom_type_symbol
_atom_type_description
_atom_type_scat_dispersion_real
_atom_type_scat_dispersion_imag
_atom_type_scat_source
C C 0.0181 0.0091 'International Tables Vol C Tables 4.2.6.8 and 6.1.1.4'
H H 0.0000 0.0000 'International Tables Vol C Tables 4.2.6.8 and 6.1.1.4'
B B 0.0090 0.0039 'International Tables Vol C Tables 4.2.6.8 and 6.1.1.4'
F F 0.0727 0.0534 'International Tables Vol C Tables 4.2.6.8 and 6.1.1.4'
N N 0.0311 0.0180 'International Tables Vol C Tables 4.2.6.8 and 6.1.1.4'

_shelx_space_group_comment       
;
The symmetry employed for this shelxl refinement is uniquely defined
by the following loop, which should always be used as a source of
symmetry information in preference to the above space-group names.
They are only intended as comments.
;
_space_group_crystal_system      orthorhombic
_space_group_IT_number           61
_space_group_name_H-M_alt        'P b c a'
_space_group_name_Hall           '-P 2ac 2ab'
loop_
_space_group_symop_operation_xyz
'x, y, z'
'-x+1/2, -y, z+1/2'
'x+1/2, -y+1/2, -z'
'-x, y+1/2, -z+1/2'
'-x, -y, -z'
'x-1/2, y, -z-1/2'
'-x-1/2, y-1/2, z'
'x, -y-1/2, z-1/2'

_cell_length_a                   15.62776(16)
_cell_length_b                   16.52398(16)
_cell_length_c                   18.67576(19)
_cell_angle_alpha                90
_cell_angle_beta                 90
_cell_angle_gamma                90
_cell_volume                     4822.69(8)
_cell_formula_units_Z            8
_cell_measurement_reflns_used    10450
_cell_measurement_temperature    100.01(10)
_cell_measurement_theta_max      74.3040
_cell_measurement_theta_min      4.5340
_shelx_estimated_absorpt_T_max   0.959
_shelx_estimated_absorpt_T_min   0.884
_exptl_absorpt_coefficient_mu    0.846
_exptl_absorpt_correction_T_max  1.00000
_exptl_absorpt_correction_T_min  0.94258
_exptl_absorpt_correction_type   multi-scan
_exptl_absorpt_process_details   
;
CrysAlisPro 1.171.39.46 (Rigaku Oxford Diffraction, 2018)
Empirical absorption correction using spherical harmonics,
 implemented in SCALE3 ABSPACK scaling algorithm.
;
_exptl_absorpt_special_details   ?
_exptl_crystal_colour            yellow
_exptl_crystal_colour_primary    yellow
_exptl_crystal_density_diffrn    1.397
_exptl_crystal_density_meas      ?
_exptl_crystal_density_method    ?
_exptl_crystal_description       block
_exptl_crystal_F_000             2096
_exptl_crystal_size_max          0.15
_exptl_crystal_size_mid          0.12
_exptl_crystal_size_min          0.05
_exptl_transmission_factor_max   ?
_exptl_transmission_factor_min   ?
_diffrn_reflns_av_R_equivalents  0.0334
_diffrn_reflns_av_unetI/netI     0.0198
_diffrn_reflns_Laue_measured_fraction_full 1.000
_diffrn_reflns_Laue_measured_fraction_max 1.000
_diffrn_reflns_limit_h_max       18
_diffrn_reflns_limit_h_min       -18
_diffrn_reflns_limit_k_max       19
_diffrn_reflns_limit_k_min       -19
_diffrn_reflns_limit_l_max       15
_diffrn_reflns_limit_l_min       -22
_diffrn_reflns_number            25969
_diffrn_reflns_point_group_measured_fraction_full 1.000
_diffrn_reflns_point_group_measured_fraction_max 1.000
_diffrn_reflns_theta_full        66.500
_diffrn_reflns_theta_max         67.496
_diffrn_reflns_theta_min         4.558
_diffrn_ambient_environment      N~2~
_diffrn_ambient_temperature      100.01(10)
_diffrn_detector                 'CCD plate'
_diffrn_detector_area_resol_mean 10.3577
_diffrn_detector_type            Atlas
_diffrn_measured_fraction_theta_full 1.000
_diffrn_measured_fraction_theta_max 1.000
_diffrn_measurement_details      
;
List of Runs (angles in degrees, time in seconds):

  # Type    Start    End  Width  t~exp~   \w     \q     \k     \f   Frames
#--------------------------------------------------------------------------
  1  \w     94.00 178.00   1.00    8.00    --  107.97 125.00-120.00   84
  2  \w    -67.00  31.00   1.00    4.00    --  -40.45  57.00 -90.00   98
  3  \w   -114.00 -15.00   1.00    4.00    --  -40.45 -57.00   0.00   99
  4  \w    -58.00  38.00   1.00    4.00    --  -40.45  77.00 120.00   96
  5  \w      1.00  77.00   1.00    4.00    --   40.45 -99.00 -60.00   76
  6  \w     79.00 178.00   1.00    8.00    --  107.97  61.00   0.00   99
  7  \w     35.00 117.00   1.00    8.00    --  107.97-125.00-120.00   82
  8  \w     74.00 164.00   1.00    8.00    --  107.97  77.00  60.00   90
  9  \w     79.00 178.00   1.00    8.00    --  107.97  77.00 -60.00   99
 10  \w     33.00 117.00   1.00    8.00    --  107.97-125.00  90.00   84
 11  \w     36.00 134.00   1.00    8.00    --  107.97 -77.00-120.00   98
;
_diffrn_measurement_device       'kappa diffractometer'
_diffrn_measurement_device_type  'SuperNova, Dual, Cu at zero, Atlas'
_diffrn_measurement_method       '\w scans'
_diffrn_orient_matrix_type       
'CrysAlisPro convention (1999,Acta A55,543-557)'
_diffrn_orient_matrix_UB_11      -0.0094512000
_diffrn_orient_matrix_UB_12      0.0483850000
_diffrn_orient_matrix_UB_13      0.0701105000
_diffrn_orient_matrix_UB_21      0.0774226000
_diffrn_orient_matrix_UB_22      0.0526090000
_diffrn_orient_matrix_UB_23      -0.0211524000
_diffrn_orient_matrix_UB_31      -0.0602662000
_diffrn_orient_matrix_UB_32      0.0598672000
_diffrn_orient_matrix_UB_33      -0.0379821000
_diffrn_radiation_monochromator  mirror
_diffrn_radiation_probe          x-ray
_diffrn_radiation_type           CuK\a
_diffrn_radiation_wavelength     1.54184
_diffrn_source                   'micro-focus sealed X-ray tube'
_diffrn_source_current           0.80
_diffrn_source_power             0.040
_diffrn_source_target            Cu
_diffrn_source_type              'SuperNova (Cu) X-ray Source'
_diffrn_source_voltage           50
_reflns_Friedel_coverage         0.000
_reflns_Friedel_fraction_full    .
_reflns_Friedel_fraction_max     .
_reflns_number_gt                3787
_reflns_number_total             4353
_reflns_odcompleteness_completeness 99.94
_reflns_odcompleteness_iscentric 1
_reflns_odcompleteness_theta     67.46
_reflns_special_details          
;
 Reflections were merged by SHELXL according to the crystal
 class for the calculation of statistics and refinement.
 
 _reflns_Friedel_fraction is defined as the number of unique
 Friedel pairs measured divided by the number that would be
 possible theoretically, ignoring centric projections and
 systematic absences.
;
_reflns_threshold_expression     'I > 2\s(I)'
_computing_cell_refinement       'CrysAlisPro 1.171.39.46 (Rigaku OD, 2018)'
_computing_data_collection       'CrysAlisPro 1.171.39.46 (Rigaku OD, 2018)'
_computing_data_reduction        'CrysAlisPro 1.171.39.46 (Rigaku OD, 2018)'
_computing_molecular_graphics    'Olex2 (Dolomanov et al., 2009)'
_computing_publication_material  'Olex2 (Dolomanov et al., 2009)'
_computing_structure_refinement  'ShelXL (Sheldrick, 2015)'
_computing_structure_solution    'ShelXS (Sheldrick, 2008)'
_refine_diff_density_max         0.337
_refine_diff_density_min         -0.244
_refine_diff_density_rms         0.045
_refine_ls_extinction_coef       .
_refine_ls_extinction_method     none
_refine_ls_goodness_of_fit_ref   1.020
_refine_ls_hydrogen_treatment    constr
_refine_ls_matrix_type           full
_refine_ls_number_parameters     344
_refine_ls_number_reflns         4353
_refine_ls_number_restraints     0
_refine_ls_R_factor_all          0.0471
_refine_ls_R_factor_gt           0.0402
_refine_ls_restrained_S_all      1.020
_refine_ls_shift/su_max          0.001
_refine_ls_shift/su_mean         0.000
_refine_ls_structure_factor_coef Fsqd
_refine_ls_weighting_details     
'w=1/[\s^2^(Fo^2^)+(0.0630P)^2^+2.4306P] where P=(Fo^2^+2Fc^2^)/3'
_refine_ls_weighting_scheme      calc
_refine_ls_wR_factor_gt          0.1102
_refine_ls_wR_factor_ref         0.1153
_refine_special_details          ?
_olex2_refinement_description    
;
1. Fixed Uiso
 At 1.2 times of:
  All C(H) groups
 At 1.5 times of:
  All C(H,H,H) groups
2.a Aromatic/amide H refined with riding coordinates:
 C4(H4), C6(H6), C7(H7), C8(H8), C9(H9), C16(H16), C17(H17), C18(H18),
 C19(H19), C23(H23), C24(H24), C25(H25), C26(H26), C27(H27), C29(H29), C30(H30),
  C31(H31), C32(H32), C33(H33)
2.b Idealised Me refined as rotating group:
 C21(H21A,H21B,H21C)
;
_atom_sites_solution_hydrogens   geom
_atom_sites_solution_primary     direct
_atom_sites_solution_secondary   ?
loop_
_atom_site_label
_atom_site_type_symbol
_atom_site_fract_x
_atom_site_fract_y
_atom_site_fract_z
_atom_site_U_iso_or_equiv
_atom_site_adp_type
_atom_site_occupancy
_atom_site_site_symmetry_order
_atom_site_calc_flag
_atom_site_refinement_flags_posn
_atom_site_refinement_flags_adp
_atom_site_refinement_flags_occupancy
_atom_site_disorder_assembly
_atom_site_disorder_group
N1 N 0.46667(8) 0.38261(8) 0.55570(7) 0.0205(3) Uani 1 1 d . . . . .
C2 C 0.41629(10) 0.43330(9) 0.51465(8) 0.0222(3) Uani 1 1 d . . . . .
C3 C 0.37359(10) 0.49673(10) 0.54735(9) 0.0238(3) Uani 1 1 d . . . . .
C4 C 0.37710(10) 0.50022(10) 0.62216(9) 0.0254(4) Uani 1 1 d . . . . .
H4 H 0.3461 0.5418 0.6458 0.030 Uiso 1 1 calc R . . . .
C5 C 0.42348(10) 0.44610(10) 0.66346(9) 0.0240(3) Uani 1 1 d . . . . .
C6 C 0.57464(11) 0.35210(11) 0.72997(9) 0.0267(4) Uani 1 1 d . . . . .
H6 H 0.5512 0.3944 0.7583 0.032 Uiso 1 1 calc R . . . .
C7 C 0.63846(11) 0.30442(11) 0.75740(9) 0.0316(4) Uani 1 1 d . . . . .
H7 H 0.6595 0.3149 0.8042 0.038 Uiso 1 1 calc R . . . .
C8 C 0.67316(11) 0.24062(11) 0.71763(10) 0.0310(4) Uani 1 1 d . . . . .
H8 H 0.7153 0.2063 0.7382 0.037 Uiso 1 1 calc R . . . .
C9 C 0.64595(11) 0.22798(10) 0.64870(9) 0.0272(4) Uani 1 1 d . . . . .
H9 H 0.6703 0.1853 0.6214 0.033 Uiso 1 1 calc R . . . .
C10 C 0.55866(10) 0.26739(9) 0.54350(8) 0.0216(3) Uani 1 1 d . . . . .
C11 C 0.50444(10) 0.32148(9) 0.51320(8) 0.0214(3) Uani 1 1 d . . . . .
C12 C 0.47752(10) 0.38904(9) 0.62862(8) 0.0216(3) Uani 1 1 d . . . . .
C13 C 0.54330(10) 0.33899(10) 0.65983(9) 0.0229(3) Uani 1 1 d . . . . .
C14 C 0.58223(10) 0.27741(10) 0.61775(8) 0.0229(3) Uani 1 1 d . . . . .
C15 C 0.42003(10) 0.40401(10) 0.44154(9) 0.0255(3) Uani 1 1 d . . . . .
C16 C 0.38105(12) 0.43180(11) 0.37864(10) 0.0307(4) Uani 1 1 d . . . . .
H16 H 0.3436 0.4771 0.3794 0.037 Uiso 1 1 calc R . . . .
C17 C 0.39864(12) 0.39140(12) 0.31536(9) 0.0341(4) Uani 1 1 d . . . . .
H17 H 0.3728 0.4092 0.2721 0.041 Uiso 1 1 calc R . . . .
C18 C 0.45400(13) 0.32472(11) 0.31406(9) 0.0331(4) Uani 1 1 d . . . . .
H18 H 0.4657 0.2985 0.2698 0.040 Uiso 1 1 calc R . . . .
C19 C 0.49192(12) 0.29636(11) 0.37625(9) 0.0294(4) Uani 1 1 d . . . . .
H19 H 0.5292 0.2510 0.3749 0.035 Uiso 1 1 calc R . . . .
C20 C 0.47465(10) 0.33519(10) 0.44051(9) 0.0244(3) Uani 1 1 d . . . . .
C21 C 0.31920(11) 0.55406(10) 0.50503(9) 0.0299(4) Uani 1 1 d . . . . .
H21A H 0.2994 0.5979 0.5362 0.045 Uiso 1 1 calc GR . . . .
H21B H 0.2697 0.5250 0.4856 0.045 Uiso 1 1 calc GR . . . .
H21C H 0.3529 0.5767 0.4656 0.045 Uiso 1 1 calc GR . . . .
C22 C 0.40779(10) 0.44525(10) 0.74210(9) 0.0255(4) Uani 1 1 d . . . . .
C23 C 0.41917(11) 0.51443(11) 0.78368(9) 0.0301(4) Uani 1 1 d . . . . .
H23 H 0.4396 0.5629 0.7622 0.036 Uiso 1 1 calc R . . . .
C24 C 0.40082(12) 0.51275(12) 0.85611(10) 0.0332(4) Uani 1 1 d . . . . .
H24 H 0.4097 0.5598 0.8843 0.040 Uiso 1 1 calc R . . . .
C25 C 0.36963(11) 0.44282(13) 0.88783(10) 0.0340(4) Uani 1 1 d . . . . .
H25 H 0.3577 0.4420 0.9377 0.041 Uiso 1 1 calc R . . . .
C26 C 0.35588(12) 0.37413(12) 0.84668(10) 0.0350(4) Uani 1 1 d . . . . .
H26 H 0.3336 0.3265 0.8681 0.042 Uiso 1 1 calc R . . . .
C27 C 0.37488(11) 0.37525(11) 0.77393(10) 0.0311(4) Uani 1 1 d . . . . .
H27 H 0.3655 0.3282 0.7457 0.037 Uiso 1 1 calc R . . . .
C28 C 0.59666(10) 0.20115(9) 0.49984(8) 0.0215(3) Uani 1 1 d . . . . .
C29 C 0.54837(10) 0.13288(10) 0.48339(8) 0.0236(3) Uani 1 1 d . . . . .
H29 H 0.4908 0.1289 0.4993 0.028 Uiso 1 1 calc R . . . .
C30 C 0.58438(11) 0.07057(10) 0.44364(8) 0.0255(4) Uani 1 1 d . . . . .
H30 H 0.5516 0.0236 0.4331 0.031 Uiso 1 1 calc R . . . .
C31 C 0.66795(11) 0.07658(10) 0.41918(9) 0.0262(4) Uani 1 1 d . . . . .
H31 H 0.6922 0.0340 0.3916 0.031 Uiso 1 1 calc R . . . .
C32 C 0.71605(11) 0.14470(10) 0.43497(9) 0.0272(4) Uani 1 1 d . . . . .
H32 H 0.7732 0.1489 0.4179 0.033 Uiso 1 1 calc R . . . .
C33 C 0.68102(10) 0.20686(10) 0.47562(9) 0.0249(3) Uani 1 1 d . . . . .
H33 H 0.7144 0.2532 0.4869 0.030 Uiso 1 1 calc R . . . .
F1 F 0.65319(7) 0.83433(7) 0.45494(5) 0.0377(3) Uani 1 1 d . . . . .
F2 F 0.57326(8) 0.87921(8) 0.36180(6) 0.0491(3) Uani 1 1 d . . . . .
F3 F 0.71704(8) 0.86742(8) 0.34960(6) 0.0500(3) Uani 1 1 d . . . . .
F4 F 0.63381(8) 0.75601(7) 0.35707(7) 0.0465(3) Uani 1 1 d . . . . .
B1 B 0.64446(12) 0.83460(12) 0.38085(10) 0.0256(4) Uani 1 1 d . . . . .

loop_
_atom_site_aniso_label
_atom_site_aniso_U_11
_atom_site_aniso_U_22
_atom_site_aniso_U_33
_atom_site_aniso_U_23
_atom_site_aniso_U_13
_atom_site_aniso_U_12
N1 0.0216(6) 0.0198(6) 0.0202(7) -0.0013(5) 0.0002(5) -0.0013(5)
C2 0.0210(7) 0.0221(8) 0.0236(8) 0.0020(6) 0.0003(6) -0.0024(6)
C3 0.0217(8) 0.0211(8) 0.0285(8) 0.0003(6) 0.0023(6) -0.0023(6)
C4 0.0244(8) 0.0210(8) 0.0307(9) -0.0055(7) 0.0029(7) -0.0015(6)
C5 0.0238(8) 0.0228(8) 0.0253(8) -0.0037(6) 0.0002(6) -0.0047(6)
C6 0.0282(8) 0.0304(9) 0.0215(8) -0.0035(7) -0.0003(7) -0.0021(7)
C7 0.0333(9) 0.0386(10) 0.0231(8) -0.0002(7) -0.0048(7) -0.0021(8)
C8 0.0320(9) 0.0313(9) 0.0297(9) 0.0042(7) -0.0056(7) 0.0021(7)
C9 0.0300(8) 0.0234(8) 0.0282(9) 0.0007(7) -0.0018(7) 0.0016(7)
C10 0.0224(7) 0.0193(8) 0.0231(8) 0.0003(6) 0.0018(6) -0.0036(6)
C11 0.0229(8) 0.0199(8) 0.0214(8) -0.0028(6) 0.0029(6) -0.0027(6)
C12 0.0241(8) 0.0198(7) 0.0208(8) -0.0017(6) -0.0004(6) -0.0056(6)
C13 0.0235(8) 0.0225(8) 0.0228(8) 0.0001(6) 0.0007(6) -0.0033(6)
C14 0.0253(8) 0.0211(8) 0.0223(8) 0.0009(6) 0.0012(6) -0.0033(6)
C15 0.0259(8) 0.0242(8) 0.0265(8) 0.0005(7) 0.0000(6) -0.0017(7)
C16 0.0327(9) 0.0285(9) 0.0309(9) 0.0014(7) -0.0038(7) 0.0021(7)
C17 0.0412(10) 0.0360(10) 0.0251(9) 0.0036(7) -0.0052(7) 0.0013(8)
C18 0.0469(11) 0.0298(9) 0.0226(9) -0.0008(7) -0.0016(7) -0.0014(8)
C19 0.0372(9) 0.0260(9) 0.0251(8) -0.0010(7) 0.0008(7) 0.0026(7)
C20 0.0242(8) 0.0255(8) 0.0237(8) 0.0005(6) 0.0001(6) -0.0025(6)
C21 0.0299(9) 0.0262(9) 0.0337(9) 0.0027(7) 0.0038(7) 0.0054(7)
C22 0.0227(8) 0.0295(9) 0.0244(8) -0.0048(7) 0.0008(6) 0.0008(7)
C23 0.0350(9) 0.0255(9) 0.0297(9) -0.0040(7) -0.0010(7) 0.0010(7)
C24 0.0366(9) 0.0344(10) 0.0288(9) -0.0120(8) -0.0031(7) 0.0086(8)
C25 0.0300(9) 0.0480(11) 0.0240(9) -0.0027(8) 0.0033(7) 0.0081(8)
C26 0.0336(9) 0.0383(10) 0.0331(10) 0.0035(8) 0.0044(7) -0.0033(8)
C27 0.0335(9) 0.0302(9) 0.0295(9) -0.0044(7) 0.0029(7) -0.0044(7)
C28 0.0264(8) 0.0199(8) 0.0181(7) 0.0021(6) -0.0013(6) 0.0030(6)
C29 0.0250(8) 0.0234(8) 0.0225(8) 0.0014(6) 0.0004(6) 0.0004(6)
C30 0.0309(9) 0.0215(8) 0.0241(8) 0.0000(6) -0.0035(7) 0.0010(7)
C31 0.0321(9) 0.0236(8) 0.0229(8) -0.0005(6) -0.0005(7) 0.0089(7)
C32 0.0251(8) 0.0276(9) 0.0288(9) 0.0039(7) 0.0025(7) 0.0055(7)
C33 0.0263(8) 0.0214(8) 0.0271(8) 0.0020(6) -0.0012(7) 0.0002(6)
F1 0.0318(5) 0.0546(7) 0.0267(5) -0.0044(5) 0.0004(4) 0.0012(5)
F2 0.0534(7) 0.0546(8) 0.0393(6) 0.0018(5) -0.0024(5) 0.0244(6)
F3 0.0460(7) 0.0659(8) 0.0381(6) -0.0113(6) 0.0122(5) -0.0263(6)
F4 0.0541(7) 0.0286(6) 0.0569(8) -0.0127(5) -0.0076(6) -0.0040(5)
B1 0.0273(9) 0.0248(9) 0.0246(9) -0.0056(7) 0.0006(7) -0.0012(7)

_geom_special_details            
;
 All esds (except the esd in the dihedral angle between two l.s. planes)
 are estimated using the full covariance matrix.  The cell esds are taken
 into account individually in the estimation of esds in distances, angles
 and torsion angles; correlations between esds in cell parameters are only
 used when they are defined by crystal symmetry.  An approximate (isotropic)
 treatment of cell esds is used for estimating esds involving l.s. planes.
;
loop_
_geom_bond_atom_site_label_1
_geom_bond_atom_site_label_2
_geom_bond_distance
_geom_bond_site_symmetry_2
_geom_bond_publ_flag
N1 C2 1.382(2) . ?
N1 C11 1.414(2) . ?
N1 C12 1.377(2) . ?
C2 C3 1.385(2) . ?
C2 C15 1.450(2) . ?
C3 C4 1.399(2) . ?
C3 C21 1.498(2) . ?
C4 C5 1.386(2) . ?
C5 C12 1.423(2) . ?
C5 C22 1.489(2) . ?
C6 C7 1.370(3) . ?
C6 C13 1.415(2) . ?
C7 C8 1.399(3) . ?
C8 C9 1.372(2) . ?
C9 C14 1.412(2) . ?
C10 C11 1.355(2) . ?
C10 C14 1.444(2) . ?
C10 C28 1.489(2) . ?
C11 C20 1.453(2) . ?
C12 C13 1.442(2) . ?
C13 C14 1.422(2) . ?
C15 C16 1.401(2) . ?
C15 C20 1.422(2) . ?
C16 C17 1.385(3) . ?
C17 C18 1.401(3) . ?
C18 C19 1.385(2) . ?
C19 C20 1.387(2) . ?
C22 C23 1.393(2) . ?
C22 C27 1.398(2) . ?
C23 C24 1.383(3) . ?
C24 C25 1.387(3) . ?
C25 C26 1.388(3) . ?
C26 C27 1.391(3) . ?
C28 C29 1.391(2) . ?
C28 C33 1.397(2) . ?
C29 C30 1.389(2) . ?
C30 C31 1.387(2) . ?
C31 C32 1.385(3) . ?
C32 C33 1.390(2) . ?
F1 B1 1.390(2) . ?
F2 B1 1.382(2) . ?
F3 B1 1.386(2) . ?
F4 B1 1.382(2) . ?

loop_
_geom_angle_atom_site_label_1
_geom_angle_atom_site_label_2
_geom_angle_atom_site_label_3
_geom_angle
_geom_angle_site_symmetry_1
_geom_angle_site_symmetry_3
_geom_angle_publ_flag
C2 N1 C11 111.07(13) . . ?
C12 N1 C2 124.91(13) . . ?
C12 N1 C11 124.00(13) . . ?
N1 C2 C3 119.27(14) . . ?
N1 C2 C15 107.29(13) . . ?
C3 C2 C15 133.43(15) . . ?
C2 C3 C4 116.91(15) . . ?
C2 C3 C21 121.30(15) . . ?
C4 C3 C21 121.53(15) . . ?
C5 C4 C3 123.35(15) . . ?
C4 C5 C12 118.91(15) . . ?
C4 C5 C22 117.96(15) . . ?
C12 C5 C22 122.85(15) . . ?
C7 C6 C13 120.66(16) . . ?
C6 C7 C8 121.12(16) . . ?
C9 C8 C7 119.53(16) . . ?
C8 C9 C14 120.98(16) . . ?
C11 C10 C14 119.00(14) . . ?
C11 C10 C28 120.37(14) . . ?
C14 C10 C28 120.56(14) . . ?
N1 C11 C20 106.23(13) . . ?
C10 C11 N1 119.85(14) . . ?
C10 C11 C20 133.89(15) . . ?
N1 C12 C5 115.49(14) . . ?
N1 C12 C13 116.31(14) . . ?
C5 C12 C13 128.17(15) . . ?
C6 C13 C12 122.20(15) . . ?
C6 C13 C14 118.23(15) . . ?
C14 C13 C12 119.45(14) . . ?
C9 C14 C10 120.44(15) . . ?
C9 C14 C13 119.30(15) . . ?
C13 C14 C10 120.23(15) . . ?
C16 C15 C2 131.52(16) . . ?
C16 C15 C20 120.79(16) . . ?
C20 C15 C2 107.69(14) . . ?
C17 C16 C15 118.12(17) . . ?
C16 C17 C18 121.09(16) . . ?
C19 C18 C17 121.03(16) . . ?
C18 C19 C20 119.05(17) . . ?
C15 C20 C11 107.72(14) . . ?
C19 C20 C11 132.36(16) . . ?
C19 C20 C15 119.89(15) . . ?
C23 C22 C5 121.39(16) . . ?
C23 C22 C27 119.25(16) . . ?
C27 C22 C5 119.19(15) . . ?
C24 C23 C22 120.14(17) . . ?
C23 C24 C25 120.49(17) . . ?
C24 C25 C26 119.96(17) . . ?
C25 C26 C27 119.81(18) . . ?
C26 C27 C22 120.32(17) . . ?
C29 C28 C10 120.05(14) . . ?
C29 C28 C33 119.67(14) . . ?
C33 C28 C10 120.27(14) . . ?
C30 C29 C28 119.96(15) . . ?
C31 C30 C29 120.30(15) . . ?
C32 C31 C30 119.93(15) . . ?
C31 C32 C33 120.21(15) . . ?
C32 C33 C28 119.92(15) . . ?
F2 B1 F1 109.70(14) . . ?
F2 B1 F3 109.98(16) . . ?
F2 B1 F4 108.75(15) . . ?
F3 B1 F1 109.88(14) . . ?
F4 B1 F1 109.18(15) . . ?
F4 B1 F3 109.32(15) . . ?

loop_
_geom_torsion_atom_site_label_1
_geom_torsion_atom_site_label_2
_geom_torsion_atom_site_label_3
_geom_torsion_atom_site_label_4
_geom_torsion
_geom_torsion_site_symmetry_1
_geom_torsion_site_symmetry_2
_geom_torsion_site_symmetry_3
_geom_torsion_site_symmetry_4
_geom_torsion_publ_flag
N1 C2 C3 C4 -6.7(2) . . . . ?
N1 C2 C3 C21 179.11(14) . . . . ?
N1 C2 C15 C16 179.47(17) . . . . ?
N1 C2 C15 C20 -0.57(17) . . . . ?
N1 C11 C20 C15 0.02(17) . . . . ?
N1 C11 C20 C19 177.99(18) . . . . ?
N1 C12 C13 C6 165.40(14) . . . . ?
N1 C12 C13 C14 -10.6(2) . . . . ?
C2 N1 C11 C10 177.70(14) . . . . ?
C2 N1 C11 C20 -0.39(17) . . . . ?
C2 N1 C12 C5 8.3(2) . . . . ?
C2 N1 C12 C13 -170.14(14) . . . . ?
C2 C3 C4 C5 2.8(2) . . . . ?
C2 C15 C16 C17 178.64(17) . . . . ?
C2 C15 C20 C11 0.33(18) . . . . ?
C2 C15 C20 C19 -177.93(15) . . . . ?
C3 C2 C15 C16 0.7(3) . . . . ?
C3 C2 C15 C20 -179.39(17) . . . . ?
C3 C4 C5 C12 6.7(2) . . . . ?
C3 C4 C5 C22 -167.41(15) . . . . ?
C4 C5 C12 N1 -11.8(2) . . . . ?
C4 C5 C12 C13 166.45(15) . . . . ?
C4 C5 C22 C23 -58.3(2) . . . . ?
C4 C5 C22 C27 116.94(18) . . . . ?
C5 C12 C13 C6 -12.8(3) . . . . ?
C5 C12 C13 C14 171.16(15) . . . . ?
C5 C22 C23 C24 177.41(16) . . . . ?
C5 C22 C27 C26 -176.99(16) . . . . ?
C6 C7 C8 C9 3.3(3) . . . . ?
C6 C13 C14 C9 4.5(2) . . . . ?
C6 C13 C14 C10 -173.51(14) . . . . ?
C7 C6 C13 C12 -178.62(16) . . . . ?
C7 C6 C13 C14 -2.6(2) . . . . ?
C7 C8 C9 C14 -1.3(3) . . . . ?
C8 C9 C14 C10 175.37(16) . . . . ?
C8 C9 C14 C13 -2.7(2) . . . . ?
C10 C11 C20 C15 -177.68(17) . . . . ?
C10 C11 C20 C19 0.3(3) . . . . ?
C10 C28 C29 C30 -178.96(14) . . . . ?
C10 C28 C33 C32 179.92(15) . . . . ?
C11 N1 C2 C3 179.62(13) . . . . ?
C11 N1 C2 C15 0.60(17) . . . . ?
C11 N1 C12 C5 -170.05(14) . . . . ?
C11 N1 C12 C13 11.5(2) . . . . ?
C11 C10 C14 C9 -172.65(15) . . . . ?
C11 C10 C14 C13 5.4(2) . . . . ?
C11 C10 C28 C29 -78.4(2) . . . . ?
C11 C10 C28 C33 102.03(18) . . . . ?
C12 N1 C2 C3 1.0(2) . . . . ?
C12 N1 C2 C15 -177.97(14) . . . . ?
C12 N1 C11 C10 -3.7(2) . . . . ?
C12 N1 C11 C20 178.20(14) . . . . ?
C12 C5 C22 C23 127.85(18) . . . . ?
C12 C5 C22 C27 -57.0(2) . . . . ?
C12 C13 C14 C9 -179.34(14) . . . . ?
C12 C13 C14 C10 2.6(2) . . . . ?
C13 C6 C7 C8 -1.3(3) . . . . ?
C14 C10 C11 N1 -5.0(2) . . . . ?
C14 C10 C11 C20 172.45(16) . . . . ?
C14 C10 C28 C29 104.65(18) . . . . ?
C14 C10 C28 C33 -74.9(2) . . . . ?
C15 C2 C3 C4 172.01(17) . . . . ?
C15 C2 C3 C21 -2.2(3) . . . . ?
C15 C16 C17 C18 -0.2(3) . . . . ?
C16 C15 C20 C11 -179.70(15) . . . . ?
C16 C15 C20 C19 2.0(2) . . . . ?
C16 C17 C18 C19 0.9(3) . . . . ?
C17 C18 C19 C20 -0.2(3) . . . . ?
C18 C19 C20 C11 -178.98(17) . . . . ?
C18 C19 C20 C15 -1.2(3) . . . . ?
C20 C15 C16 C17 -1.3(3) . . . . ?
C21 C3 C4 C5 176.99(15) . . . . ?
C22 C5 C12 N1 162.03(14) . . . . ?
C22 C5 C12 C13 -19.7(2) . . . . ?
C22 C23 C24 C25 -1.1(3) . . . . ?
C23 C22 C27 C26 -1.7(3) . . . . ?
C23 C24 C25 C26 -0.6(3) . . . . ?
C24 C25 C26 C27 1.1(3) . . . . ?
C25 C26 C27 C22 0.0(3) . . . . ?
C27 C22 C23 C24 2.2(3) . . . . ?
C28 C10 C11 N1 178.02(13) . . . . ?
C28 C10 C11 C20 -4.5(3) . . . . ?
C28 C10 C14 C9 4.3(2) . . . . ?
C28 C10 C14 C13 -177.68(14) . . . . ?
C28 C29 C30 C31 -1.1(2) . . . . ?
C29 C28 C33 C32 0.4(2) . . . . ?
C29 C30 C31 C32 0.6(2) . . . . ?
C30 C31 C32 C33 0.4(2) . . . . ?
C31 C32 C33 C28 -0.9(2) . . . . ?
C33 C28 C29 C30 0.6(2) . . . . ?

_shelx_res_file                  
;
    qiyao13cult.res created by SHELXL-2014/7

TITL qiyao13CuLT in Pbca #61
REM reset to Pbca #61
CELL 1.54184 15.627759 16.523982 18.675761 90 90 90
ZERR 8 0.000164 0.000164 0.000186 0 0 0
LATT 1
SYMM 0.5-X,-Y,0.5+Z
SYMM 0.5+X,0.5-Y,-Z
SYMM -X,0.5+Y,0.5-Z
SFAC C H B F N
UNIT 256 176 8 32 8

L.S. 10
PLAN  20
SIZE 0.05 0.12 0.15
TEMP -173
CONF
BOND
fmap 2
acta 133
OMIT 0 135
REM <olex2.extras>
REM <HklSrc "%.\\qiyao13CuLT.hkl">
REM </olex2.extras>

WGHT    0.063000    2.430600
FVAR       2.46977
N1    5    0.466674    0.382611    0.555700    11.00000    0.02161    0.01977 =
         0.02023   -0.00128    0.00018   -0.00128
C2    1    0.416293    0.433297    0.514655    11.00000    0.02101    0.02206 =
         0.02363    0.00204    0.00026   -0.00236
C3    1    0.373589    0.496733    0.547353    11.00000    0.02172    0.02111 =
         0.02854    0.00026    0.00234   -0.00230
C4    1    0.377099    0.500215    0.622157    11.00000    0.02441    0.02103 =
         0.03070   -0.00550    0.00292   -0.00151
AFIX  43
H4    2    0.346098    0.541803    0.645834    11.00000   -1.20000
AFIX   0
C5    1    0.423484    0.446099    0.663462    11.00000    0.02382    0.02281 =
         0.02526   -0.00374    0.00019   -0.00466
C6    1    0.574637    0.352095    0.729965    11.00000    0.02816    0.03044 =
         0.02153   -0.00349   -0.00030   -0.00205
AFIX  43
H6    2    0.551197    0.394370    0.758316    11.00000   -1.20000
AFIX   0
C7    1    0.638458    0.304421    0.757400    11.00000    0.03328    0.03857 =
         0.02308   -0.00020   -0.00480   -0.00210
AFIX  43
H7    2    0.659497    0.314875    0.804220    11.00000   -1.20000
AFIX   0
C8    1    0.673157    0.240616    0.717632    11.00000    0.03205    0.03135 =
         0.02973    0.00420   -0.00556    0.00209
AFIX  43
H8    2    0.715260    0.206289    0.738218    11.00000   -1.20000
AFIX   0
C9    1    0.645949    0.227976    0.648696    11.00000    0.03002    0.02338 =
         0.02821    0.00073   -0.00183    0.00158
AFIX  43
H9    2    0.670350    0.185321    0.621378    11.00000   -1.20000
AFIX   0
C10   1    0.558665    0.267394    0.543501    11.00000    0.02245    0.01933 =
         0.02306    0.00028    0.00180   -0.00358
C11   1    0.504442    0.321484    0.513197    11.00000    0.02290    0.01992 =
         0.02141   -0.00282    0.00293   -0.00273
C12   1    0.477523    0.389044    0.628625    11.00000    0.02413    0.01983 =
         0.02082   -0.00172   -0.00036   -0.00565
C13   1    0.543300    0.338988    0.659834    11.00000    0.02348    0.02250 =
         0.02282    0.00005    0.00069   -0.00326
C14   1    0.582230    0.277409    0.617748    11.00000    0.02530    0.02108 =
         0.02230    0.00088    0.00122   -0.00329
C15   1    0.420033    0.404014    0.441543    11.00000    0.02588    0.02415 =
         0.02655    0.00047    0.00001   -0.00169
C16   1    0.381050    0.431799    0.378642    11.00000    0.03275    0.02849 =
         0.03086    0.00138   -0.00378    0.00213
AFIX  43
H16   2    0.343600    0.477079    0.379369    11.00000   -1.20000
AFIX   0
C17   1    0.398644    0.391395    0.315359    11.00000    0.04120    0.03602 =
         0.02510    0.00358   -0.00518    0.00127
AFIX  43
H17   2    0.372750    0.409189    0.272113    11.00000   -1.20000
AFIX   0
C18   1    0.453998    0.324716    0.314063    11.00000    0.04690    0.02980 =
         0.02257   -0.00079   -0.00162   -0.00140
AFIX  43
H18   2    0.465714    0.298533    0.269850    11.00000   -1.20000
AFIX   0
C19   1    0.491915    0.296364    0.376248    11.00000    0.03717    0.02603 =
         0.02507   -0.00102    0.00076    0.00255
AFIX  43
H19   2    0.529203    0.250983    0.374905    11.00000   -1.20000
AFIX   0
C20   1    0.474653    0.335195    0.440511    11.00000    0.02420    0.02545 =
         0.02368    0.00055    0.00012   -0.00247
C21   1    0.319204    0.554063    0.505033    11.00000    0.02993    0.02619 =
         0.03366    0.00273    0.00379    0.00545
AFIX 137
H21A  2    0.299433    0.597950    0.536210    11.00000   -1.50000
H21B  2    0.269698    0.525014    0.485620    11.00000   -1.50000
H21C  2    0.352906    0.576726    0.465585    11.00000   -1.50000
AFIX   0
C22   1    0.407785    0.445253    0.742099    11.00000    0.02274    0.02953 =
         0.02436   -0.00478    0.00083    0.00082
C23   1    0.419166    0.514435    0.783676    11.00000    0.03504    0.02546 =
         0.02966   -0.00405   -0.00095    0.00101
AFIX  43
H23   2    0.439569    0.562863    0.762227    11.00000   -1.20000
AFIX   0
C24   1    0.400821    0.512747    0.856110    11.00000    0.03664    0.03435 =
         0.02875   -0.01204   -0.00314    0.00855
AFIX  43
H24   2    0.409654    0.559834    0.884347    11.00000   -1.20000
AFIX   0
C25   1    0.369627    0.442822    0.887828    11.00000    0.03002    0.04803 =
         0.02398   -0.00273    0.00329    0.00806
AFIX  43
H25   2    0.357679    0.441958    0.937698    11.00000   -1.20000
AFIX   0
C26   1    0.355880    0.374129    0.846677    11.00000    0.03364    0.03827 =
         0.03314    0.00351    0.00437   -0.00335
AFIX  43
H26   2    0.333555    0.326467    0.868130    11.00000   -1.20000
AFIX   0
C27   1    0.374878    0.375254    0.773932    11.00000    0.03353    0.03015 =
         0.02953   -0.00441    0.00285   -0.00443
AFIX  43
H27   2    0.365457    0.328245    0.745729    11.00000   -1.20000
AFIX   0
C28   1    0.596657    0.201146    0.499843    11.00000    0.02636    0.01987 =
         0.01815    0.00210   -0.00128    0.00296
C29   1    0.548373    0.132883    0.483391    11.00000    0.02503    0.02336 =
         0.02249    0.00137    0.00045    0.00043
AFIX  43
H29   2    0.490805    0.128911    0.499350    11.00000   -1.20000
AFIX   0
C30   1    0.584377    0.070571    0.443637    11.00000    0.03093    0.02152 =
         0.02407   -0.00003   -0.00351    0.00097
AFIX  43
H30   2    0.551629    0.023610    0.433141    11.00000   -1.20000
AFIX   0
C31   1    0.667951    0.076581    0.419179    11.00000    0.03206    0.02356 =
         0.02289   -0.00049   -0.00052    0.00886
AFIX  43
H31   2    0.692175    0.034025    0.391630    11.00000   -1.20000
AFIX   0
C32   1    0.716050    0.144703    0.434967    11.00000    0.02515    0.02759 =
         0.02877    0.00393    0.00250    0.00545
AFIX  43
H32   2    0.773162    0.148938    0.417949    11.00000   -1.20000
AFIX   0
C33   1    0.681021    0.206861    0.475618    11.00000    0.02630    0.02138 =
         0.02709    0.00199   -0.00121    0.00020
AFIX  43
H33   2    0.714397    0.253183    0.486922    11.00000   -1.20000
AFIX   0

F1    4    0.653190    0.834332    0.454938    11.00000    0.03176    0.05457 =
         0.02669   -0.00444    0.00035    0.00125
F2    4    0.573258    0.879213    0.361797    11.00000    0.05341    0.05462 =
         0.03929    0.00178   -0.00236    0.02443
F3    4    0.717036    0.867424    0.349596    11.00000    0.04603    0.06588 =
         0.03809   -0.01133    0.01217   -0.02626
F4    4    0.633807    0.756011    0.357074    11.00000    0.05405    0.02862 =
         0.05689   -0.01266   -0.00756   -0.00400
B1    3    0.644465    0.834595    0.380854    11.00000    0.02735    0.02483 =
         0.02456   -0.00556    0.00064   -0.00120
HKLF 4

REM  qiyao13CuLT in Pbca #61
REM R1 =  0.0402 for    3787 Fo > 4sig(Fo)  and  0.0471 for all    4353 data
REM    344 parameters refined using      0 restraints

END

WGHT      0.0575      2.6243

REM Highest difference peak  0.337,  deepest hole -0.244,  1-sigma level  0.045
Q1    1   0.3967  0.2825  0.4280  11.00000  0.05    0.34
Q2    1   0.3137  0.4820  0.2964  11.00000  0.05    0.31
Q3    1   0.4003  0.4826  0.3418  11.00000  0.05    0.31
Q4    1   0.7441  0.8211  0.3687  11.00000  0.05    0.29
Q5    1   0.6263  0.9079  0.3592  11.00000  0.05    0.26
Q6    1   0.4623  0.2938  0.4185  11.00000  0.05    0.25
Q7    1   0.3566  0.4218  0.7519  11.00000  0.05    0.25
Q8    1   0.3714  0.2308  0.8553  11.00000  0.05    0.23
Q9    1   0.4057  0.2644  0.2976  11.00000  0.05    0.21
Q10   1   0.6266  0.7497  0.4101  11.00000  0.05    0.20
Q11   1   0.6489  0.8869  0.4443  11.00000  0.05    0.19
Q12   1   0.3574  0.4912  0.8689  11.00000  0.05    0.19
Q13   1   0.5798  0.2354  0.5187  11.00000  0.05    0.19
Q14   1   0.3997  0.5092  0.5845  11.00000  0.05    0.19
Q15   1   0.4975  0.3269  0.4764  11.00000  0.05    0.18
Q16   1   0.6964  0.1838  0.4412  11.00000  0.05    0.18
Q17   1   0.5130  0.2803  0.5276  11.00000  0.05    0.17
Q18   1   0.3591  0.5308  0.5271  11.00000  0.05    0.17
Q19   1   0.3262  0.4228  0.8403  11.00000  0.05    0.17
Q20   1   0.3836  0.4533  0.5310  11.00000  0.05    0.17
;
_shelx_res_checksum              93161
_olex2_date_sample_data_collection 2018-07-30
_olex2_submission_special_instructions 'No special instructions were received'
_oxdiff_exptl_absorpt_empirical_details 
;
Empirical correction (ABSPACK) includes:
- Absorption correction using spherical harmonics
- Frame scaling
;
_oxdiff_exptl_absorpt_empirical_full_max 1.172
_oxdiff_exptl_absorpt_empirical_full_min 0.846
